# Supplementary material for: CircFBXW7 in patients with T-cell ALL: depletion sustains MYC and NOTCH activation and leukemia cell viability
Source: Exp Hematol Oncol. 2023 Jan 21;12:12. doi: 10.1186/s40164-023-00374-6 (PMC9863195; doi:10.1186/s40164-023-00374-6)
Supplement: Supplementary file 2 — Additional file 2. Table S4. Differentially Expressed Genes upon circFBXW7 silencing in the RPMI-8402 cell line. [file 40164_2023_374_MOESM2_ESM.xlsx]

## Sheet: ST3 DEGs
Additional file 2: Table S4. Differentially Expressed Genes upon circFBXW7 silencing in the RPMI-8402 cell line.
Probe ID	Gene symbol	Gene name	Log2FC	Average Expression	p-value adj.
TC0900009855.hg.1	BAG1	BAG cochaperone 1	0.89	5.82	0.05
TC1900011305.hg.1	ZNF83	zinc finger protein 83	0.89	7.04	0.06
TC1000011659.hg.1	OGA	O-GlcNAcase	0.85	5.85	0.07
TC1300006474.hg.1	MPHOSPH8	M-phase phosphoprotein 8	0.80	4.66	0.07
TC0600011535.hg.1	RGL2	ral guanine nucleotide dissociation stimulator like 2	0.79	5.66	0.05
TC0X00009684.hg.1	SHROOM4	shroom family member 4	0.77	5.63	0.07
TC0300007557.hg.1	CCDC66	coiled-coil domain containing 66	0.76	6.89	0.05
TC1600010409.hg.1	BBS2	Bardet-Biedl syndrome 2	0.73	5.87	0.05
TC0400008429.hg.1	ALPK1	alpha kinase 1	0.72	5.66	0.08
TC1500008983.hg.1	SLC12A6	solute carrier family 12 member 6	0.69	6.40	0.05
TC0X00007308.hg.1	GPR173	G protein-coupled receptor 173	0.69	4.93	0.08
TC0400012150.hg.1	TMEM154	transmembrane protein 154	0.68	5.00	0.05
TC0900010959.hg.1	HEMGN	hemogen	0.68	5.80	0.07
TC0700013080.hg.1	RHEB	Ras homolog, mTORC1 binding	0.68	6.86	0.07
TC0900008487.hg.1	BSPRY	B-box and SPRY domain containing	0.66	5.22	0.05
TC1900007748.hg.1	PDCD5	programmed cell death 5	0.64	6.55	0.05
TC0400011421.hg.1	LAMTOR3	late endosomal/lysosomal adaptor, MAPK and MTOR activator 3	0.64	6.36	0.07
TC0200006665.hg.1	TAF1B	TATA-box binding protein associated factor, RNA polymerase I subunit B	0.62	5.69	0.05
TC1000012270.hg.1	EBF3	EBF transcription factor 3	0.61	5.51	0.05
TC1800008402.hg.1	SLC25A52	solute carrier family 25 member 52	0.61	6.30	0.05
TC0100014203.hg.1	TUT4	terminal uridylyl transferase 4	0.60	6.77	0.05
TC0200010284.hg.1	MYO1B	myosin IB	0.60	5.05	0.07
TC1800007411.hg.1	NEDD4L	NEDD4 like E3 ubiquitin protein ligase	0.60	5.25	0.08
TC0700010510.hg.1	C7orf31	chromosome 7 open reading frame 31	0.59	6.21	0.05
TC0100008105.hg.1	PLK3	polo like kinase 3	0.59	4.96	0.05
TC1500008933.hg.1	GOLGA8O	golgin A8 family member O	0.58	5.43	0.05
TC0800012299.hg.1	HOOK3	hook microtubule tethering protein 3	0.58	6.56	0.05
TC0X00008836.hg.1	PLXNA3	plexin A3	0.58	4.96	0.05
TC1000006633.hg.1	TASOR2	transcription activation suppressor family member 2	0.58	5.55	0.05
TC0200011886.hg.1	WDR35	WD repeat domain 35	0.58	5.55	0.05
TC0800006439.hg.1	ZNF596	zinc finger protein 596	0.58	5.51	0.06
TC0100015680.hg.1	NBPF9	NBPF member 9	0.58	7.00	0.08
TC1400008929.hg.1	PPP2R3C	protein phosphatase 2 regulatory subunit B''gamma	0.58	6.29	0.09
TC1200009891.hg.1	CLEC7A	C-type lectin domain containing 7A	0.57	5.50	0.05
TC1300006886.hg.1	RFXAP	regulatory factor X associated protein	0.57	6.76	0.05
TC0400012900.hg.1	FBXL5	F-box and leucine rich repeat protein 5	0.57	7.82	0.06
TC1200011675.hg.1	GOLGA2P5	GOLGA2 pseudogene 5	0.57	6.13	0.08
TC0300007096.hg.1	CCR8	C-C motif chemokine receptor 8	0.56	7.65	0.05
TC0200016220.hg.1	ILKAP	ILK associated serine/threonine phosphatase	0.56	6.19	0.09
TC1900011765.hg.1	PPP1R37	protein phosphatase 1 regulatory subunit 37	0.55	5.63	0.06
TC0300010968.hg.1	SETD2	SET domain containing 2, histone lysine methyltransferase	0.55	7.59	0.09
TC0X00007562.hg.1	ITGB1BP2	integrin subunit beta 1 binding protein 2	0.55	5.19	0.10
TC0700009253.hg.1	NUP205	nucleoporin 205	0.55	7.17	0.10
TC0200008458.hg.1	ZNF2	zinc finger protein 2	0.54	5.50	0.05
TC1900011885.hg.1	ZNF709	zinc finger protein 709	0.54	5.62	0.10
TC0800007367.hg.1	ADAM9	ADAM metallopeptidase domain 9	0.53	6.79	0.05
TC1700012218.hg.1	SARM1	sterile alpha and TIR motif containing 1	0.53	5.82	0.05
TC0500009422.hg.1	NPM1	nucleophosmin 1	0.53	10.80	0.06
TC1100012955.hg.1	TRIM34	tripartite motif containing 34	0.53	5.12	0.08
TC0200016561.hg.1	PHOSPHO2-KLHL23	PHOSPHO2-KLHL23 readthrough	0.52	7.63	0.05
TC0600012132.hg.1	RAB23	RAB23, member RAS oncogene family	0.52	5.98	0.05
TC1700009900.hg.1	ZNF287	zinc finger protein 287	0.52	5.11	0.05
TC0300012038.hg.1	CCDC191	coiled-coil domain containing 191	0.52	5.70	0.07
TC0300012403.hg.1	TMCC1	transmembrane and coiled-coil domain family 1	0.52	6.38	0.09
TC0800008002.hg.1	HNF4G	hepatocyte nuclear factor 4 gamma	0.52	5.12	0.10
TC1200009590.hg.1	DCP1B	decapping mRNA 1B	0.51	7.50	0.05
TC0400012990.hg.1	DDX60L	DExD/H-box 60 like	0.51	7.11	0.09
TC0800008715.hg.1	ZHX2	zinc fingers and homeoboxes 2	0.50	5.26	0.06
TC0200013603.hg.1	MITD1	microtubule interacting and trafficking domain containing 1	0.49	7.29	0.05
TC0200012804.hg.1	VPS54	VPS54 subunit of GARP complex	0.49	5.90	0.05
TC0X00008084.hg.1	COL4A5	collagen type IV alpha 5 chain	0.49	6.10	0.08
TC1200011474.hg.1	ATP2B1	ATPase plasma membrane Ca2+ transporting 1	0.48	6.47	0.05
TC1700008357.hg.1	DGKE	diacylglycerol kinase epsilon	0.48	7.23	0.05
TC1400009355.hg.1	TRMT5	tRNA methyltransferase 5	0.48	7.21	0.05
TC0900006762.hg.1	ACER2	alkaline ceramidase 2	0.47	5.61	0.05
TC1500009998.hg.1	GOLGA6A	golgin A6 family member A	0.47	5.36	0.05
TC1100006547.hg.1	MRPL23	mitochondrial ribosomal protein L23	0.47	6.47	0.05
TC0100011219.hg.1	PPP1R12B	protein phosphatase 1 regulatory subunit 12B	0.47	6.49	0.05
TC0300011706.hg.1	VGLL3	vestigial like family member 3	0.47	4.86	0.05
TC0X00009644.hg.1	KCND1	potassium voltage-gated channel subfamily D member 1	0.47	5.00	0.07
TC0900007167.hg.1	DCAF10	DDB1 and CUL4 associated factor 10	0.47	7.90	0.08
TC0700013605.hg.1	PNPLA8	patatin like phospholipase domain containing 8	0.47	6.80	0.08
TC0700013338.hg.1	GLCCI1	glucocorticoid induced 1	0.46	6.04	0.05
TC1600011355.hg.1	NPIPA1	nuclear pore complex interacting protein family member A1	0.46	8.40	0.05
TC1600006760.hg.1	UBN1	ubinuclein 1	0.46	7.70	0.05
TC1600009742.hg.1	EARS2	glutamyl-tRNA synthetase 2, mitochondrial	0.46	5.38	0.06
TC0100015333.hg.1	PTPN22	protein tyrosine phosphatase non-receptor type 22	0.46	4.93	0.09
TC1200008678.hg.1	EID3	EP300 interacting inhibitor of differentiation 3	0.45	6.26	0.05
TC1100009433.hg.1	HYLS1	HYLS1 centriolar and ciliogenesis associated	0.45	5.92	0.05
TC0300013945.hg.1	METTL6	methyltransferase 6, methylcytidine	0.45	6.24	0.05
TC1900007051.hg.1	ZNF439	zinc finger protein 439	0.45	7.42	0.05
TC0X00007612.hg.1	CHIC1	cysteine rich hydrophobic domain 1	0.45	6.28	0.06
TC1000009894.hg.1	MINDY3	MINDY lysine 48 deubiquitinase 3	0.45	5.86	0.06
TC1600011343.hg.1	CLUAP1	clusterin associated protein 1	0.44	5.69	0.05
TC0100015206.hg.1	GNAT2	G protein subunit alpha transducin 2	0.44	6.10	0.05
TC0500007542.hg.1	NDUFAF2	NADH:ubiquinone oxidoreductase complex assembly factor 2	0.44	6.07	0.05
TC0600010085.hg.1	PLG	plasminogen	0.44	5.33	0.05
TC1400010624.hg.1	PTGR2	prostaglandin reductase 2	0.44	5.78	0.05
TC0900008202.hg.1	TGFBR1	transforming growth factor beta receptor 1	0.44	6.79	0.05
TC0100017613.hg.1	TRIM17	tripartite motif containing 17	0.44	5.64	0.05
TC0500009599.hg.1	TSPAN17	tetraspanin 17	0.44	5.87	0.05
TC1500010140.hg.1	WDR61	WD repeat domain 61	0.44	5.87	0.05
TC1200009981.hg.1	HEBP1	heme binding protein 1	0.44	6.07	0.07
TC0700009462.hg.1	MTRNR2L6	MT-RNR2 like 6	0.43	6.36	0.05
TC0200014610.hg.1	NMI	N-myc and STAT interactor	0.43	8.25	0.05
TC1000012429.hg.1	PRPF18	pre-mRNA processing factor 18	0.43	7.39	0.05
TC1100011222.hg.1	SLC25A45	solute carrier family 25 member 45	0.43	5.78	0.05
TC0700011698.hg.1	TMEM243	transmembrane protein 243	0.43	7.48	0.05
TC0600008630.hg.1	TTK	TTK protein kinase	0.43	9.26	0.05
TC0800007870.hg.1	CSPP1	centrosome and spindle pole associated protein 1	0.43	7.21	0.08
TC0200014893.hg.1	TLK1	tousled like kinase 1	0.43	8.02	0.09
TC0300009625.hg.1	TTC14	tetratricopeptide repeat domain 14	0.43	6.70	0.10
TC1800009215.hg.1	ANKRD12	ankyrin repeat domain 12	0.42	8.18	0.05
TC1200011773.hg.1	APPL2	adaptor protein, phosphotyrosine interacting with PH domain and leucine zipper 2	0.42	6.30	0.05
TC1700012184.hg.1	CHRNB1	cholinergic receptor nicotinic beta 1 subunit	0.42	5.47	0.05
TC2200007318.hg.1	H1-0	H1.0 linker histone	0.42	6.17	0.05
TC0100017436.hg.1	TAF1A	TATA-box binding protein associated factor, RNA polymerase I subunit A	0.42	6.27	0.05
TC0200008065.hg.1	TET3	tet methylcytosine dioxygenase 3	0.42	6.06	0.05
TC0200013765.hg.1	UXS1	UDP-glucuronate decarboxylase 1	0.42	6.53	0.07
TC2000007283.hg.1	SRC	SRC proto-oncogene, non-receptor tyrosine kinase	0.42	6.72	0.08
TC1200010185.hg.1	ITPR2	inositol 1,4,5-trisphosphate receptor type 2	0.42	8.78	0.09
TC1600010244.hg.1	ZNF423	zinc finger protein 423	0.42	5.13	0.09
TC0400008427.hg.1	AP1AR	adaptor related protein complex 1 associated regulatory protein	0.41	7.25	0.05
TC1800007355.hg.1	C18orf54	chromosome 18 open reading frame 54	0.41	5.90	0.05
TC0100015397.hg.1	CD58	CD58 molecule	0.41	7.04	0.05
TC1400007653.hg.1	DNAL1	dynein axonemal light chain 1	0.41	5.42	0.05
TC0300009524.hg.1	ECT2	epithelial cell transforming 2	0.41	8.65	0.05
TC0700008149.hg.1	PHTF2	putative homeodomain transcription factor 2	0.41	7.12	0.05
TC0100015192.hg.1	PSRC1	proline and serine rich coiled-coil 1	0.41	5.96	0.05
TC0X00010442.hg.1	TMSB15B	thymosin beta 15B	0.41	7.16	0.05
TC0200015377.hg.1	TYW5	tRNA-yW synthesizing protein 5	0.41	7.09	0.05
TC1300008289.hg.1	ZDHHC20	zinc finger DHHC-type palmitoyltransferase 20	0.41	7.97	0.06
TC0600007138.hg.1	E2F3	E2F transcription factor 3	0.41	7.70	0.08
TC0500011173.hg.1	POC5	POC5 centriolar protein	0.41	6.80	0.09
TC0600008120.hg.1	TMEM63B	transmembrane protein 63B	0.41	6.11	0.09
TC1600007829.hg.1	CYLD	CYLD lysine 63 deubiquitinase	0.40	6.03	0.05
TC0600009261.hg.1	NUS1	NUS1 dehydrodolichyl diphosphate synthase subunit	0.40	8.31	0.05
TC1500009753.hg.1	OAZ2	ornithine decarboxylase antizyme 2	0.40	6.41	0.05
TC0200012489.hg.1	PIGF	phosphatidylinositol glycan anchor biosynthesis class F	0.40	7.18	0.05
TC0900009209.hg.1	PMPCA	peptidase, mitochondrial processing subunit alpha	0.40	7.87	0.05
TC1100012019.hg.1	SESN3	sestrin 3	0.40	4.93	0.05
TC1500010672.hg.1	TARS3	threonyl-tRNA synthetase 3	0.40	5.29	0.05
TC0X00010895.hg.1	ZNF75D	zinc finger protein 75D	0.40	5.98	0.05
TC0500012670.hg.1	GABRB2	gamma-aminobutyric acid type A receptor subunit beta2	0.40	5.06	0.07
TC2200009206.hg.1	BMS1P20	BMS1 pseudogene 20	0.39	7.49	0.05
TC0300013977.hg.1	C3orf62	chromosome 3 open reading frame 62	0.39	6.40	0.05
TC0100012345.hg.1	OR2L3	olfactory receptor family 2 subfamily L member 3	0.39	5.62	0.05
TC1500009395.hg.1	TRPM7	transient receptor potential cation channel subfamily M member 7	0.39	7.61	0.05
TC1900011951.hg.1	ZNF780B	zinc finger protein 780B	0.39	6.96	0.05
TC1600011465.hg.1	ERVK13-1	endogenous retrovirus group K13 member 1	0.39	6.03	0.06
TC1200012736.hg.1	ZNF10	zinc finger protein 10	0.39	5.80	0.06
TC2200008346.hg.1	MN1	MN1 proto-oncogene, transcriptional regulator	0.39	5.26	0.07
TC0100010397.hg.1	NUF2	NUF2 component of NDC80 kinetochore complex	0.39	8.13	0.07
TC0200013607.hg.1	TXNDC9	thioredoxin domain containing 9	0.39	6.75	0.07
TC0200014717.hg.1	WDSUB1	WD repeat, sterile alpha motif and U-box domain containing 1	0.39	5.58	0.08
TC0100014921.hg.1	GLMN	glomulin, FKBP associated protein	0.39	5.00	0.09
TC1900009186.hg.1	ATP8B3	ATPase phospholipid transporting 8B3	0.38	5.14	0.05
TC1000007275.hg.1	CCNY	cyclin Y	0.38	7.46	0.05
TC0200010516.hg.1	CYP20A1	cytochrome P450 family 20 subfamily A member 1	0.38	7.07	0.05
TC0600014237.hg.1	EEF1E1-BLOC1S5	EEF1E1-BLOC1S5 readthrough (NMD candidate)	0.38	6.96	0.05
TC0500012971.hg.1	F12	coagulation factor XII	0.38	5.83	0.05
TC1500010845.hg.1	OTUD7A	OTU deubiquitinase 7A	0.38	5.93	0.05
TC0800011021.hg.1	RMDN1	regulator of microtubule dynamics 1	0.38	7.23	0.05
TC0100015017.hg.1	RPL7	ribosomal protein L7	0.38	9.73	0.05
TC1500009221.hg.1	TP53BP1	tumor protein p53 binding protein 1	0.38	6.58	0.05
TC0200007785.hg.1	UGP2	UDP-glucose pyrophosphorylase 2	0.38	6.81	0.05
TC1000009802.hg.1	UPF2	UPF2 regulator of nonsense mediated mRNA decay	0.38	7.48	0.05
TC0600013271.hg.1	MTFR2	mitochondrial fission regulator 2	0.38	6.29	0.06
TC0300014048.hg.1	NPHP3-ACAD11	NPHP3-ACAD11 readthrough (NMD candidate)	0.38	6.84	0.06
TC0600014238.hg.1	BLOC1S5	biogenesis of lysosomal organelles complex 1 subunit 5	0.38	7.42	0.07
TC0500007666.hg.1	CENPH	centromere protein H	0.38	7.31	0.08
TC1500007520.hg.1	APH1B	aph-1 homolog B, gamma-secretase subunit	0.37	5.61	0.05
TC0300006978.hg.1	CNOT10	CCR4-NOT transcription complex subunit 10	0.37	7.59	0.05
TC1900006678.hg.1	CREB3L3	cAMP responsive element binding protein 3 like 3	0.37	6.54	0.05
TC0100008033.hg.1	ERMAP	erythroblast membrane associated protein (Scianna blood group)	0.37	5.22	0.05
TC1500007084.hg.1	GOLM2	golgi membrane protein 2	0.37	8.07	0.05
TC0200015631.hg.1	IKZF2	IKAROS family zinc finger 2	0.37	8.34	0.05
TC1600006633.hg.1	SRRM2	serine/arginine repetitive matrix 2	0.37	9.33	0.05
TC0600011508.hg.1	TAP1	transporter 1, ATP binding cassette subfamily B member	0.37	6.07	0.05
TC0700007859.hg.1	TYW1	tRNA-yW synthesizing protein 1 homolog	0.37	6.64	0.05
TC0300013821.hg.1	ZNF197	zinc finger protein 197	0.37	6.43	0.05
TC1800008317.hg.1	ZNF521	zinc finger protein 521	0.37	8.58	0.05
TC0600009080.hg.1	CEP57L1	centrosomal protein 57 like 1	0.37	7.31	0.06
TC1300008983.hg.1	INTS6	integrator complex subunit 6	0.37	6.58	0.06
TC0700011563.hg.1	STYXL1	serine/threonine/tyrosine interacting like 1	0.37	5.10	0.06
TC1000010849.hg.1	SLC25A16	solute carrier family 25 member 16	0.37	7.36	0.07
TC0700011710.hg.1	SLC25A40	solute carrier family 25 member 40	0.37	8.07	0.08
TC1700010190.hg.1	IFT20	intraflagellar transport 20	0.37	6.86	0.09
TC1700012330.hg.1	OR3A2	olfactory receptor family 3 subfamily A member 2	0.37	5.78	0.09
TC0300012813.hg.1	P2RY14	purinergic receptor P2Y14	0.37	5.61	0.09
TC0200015231.hg.1	NEMP2	nuclear envelope integral membrane protein 2	0.37	6.18	0.10
TC0900007863.hg.1	CKS2	CDC28 protein kinase regulatory subunit 2	0.36	9.37	0.05
TC0100015774.hg.1	LYSMD1	LysM domain containing 1	0.36	5.77	0.05
TC0100012343.hg.1	OR2L2	olfactory receptor family 2 subfamily L member 2	0.36	5.07	0.05
TC1500009396.hg.1	SPPL2A	signal peptide peptidase like 2A	0.36	7.09	0.05
TC1200008003.hg.1	TBK1	TANK binding kinase 1	0.36	7.53	0.05
TC1500009358.hg.1	SECISBP2L	SECIS binding protein 2 like	0.36	7.83	0.06
TC0900011148.hg.1	CTNNAL1	catenin alpha like 1	0.36	7.05	0.07
TC0200008803.hg.1	GCC2	GRIP and coiled-coil domain containing 2	0.36	6.85	0.07
TC0400010077.hg.1	RAB28	RAB28, member RAS oncogene family	0.36	7.05	0.07
TC2000007704.hg.1	PARD6B	par-6 family cell polarity regulator beta	0.36	8.03	0.08
TC0100007958.hg.1	ZFP69B	ZFP69 zinc finger protein B	0.36	5.71	0.08
TC0300007606.hg.1	ABHD6	abhydrolase domain containing 6, acylglycerol lipase	0.35	5.85	0.05
TC0200016710.hg.1	ANKRD36C	ankyrin repeat domain 36C	0.35	9.16	0.05
TC0700012165.hg.1	ATXN7L1	ataxin 7 like 1	0.35	6.68	0.05
TC1700008499.hg.1	BCAS3	BCAS3 microtubule associated cell migration factor	0.35	5.56	0.05
TC1300008342.hg.1	C1QTNF9B	C1q and TNF related 9B	0.35	7.07	0.05
TC0700009065.hg.1	CCDC136	coiled-coil domain containing 136	0.35	5.00	0.05
TC0900006758.hg.1	DENND4C	DENN domain containing 4C	0.35	7.91	0.05
TC0800007316.hg.1	EIF4EBP1	eukaryotic translation initiation factor 4E binding protein 1	0.35	8.40	0.05
TC1700012355.hg.1	KRBA2	KRAB-A domain containing 2	0.35	5.34	0.05
TC0900007520.hg.1	SMC5	structural maintenance of chromosomes 5	0.35	8.01	0.05
TC0300007485.hg.1	SMIM4	small integral membrane protein 4	0.35	5.54	0.05
TC1200008669.hg.1	TDG	thymine DNA glycosylase	0.35	7.59	0.05
TC0700013606.hg.1	THAP5	THAP domain containing 5	0.35	8.59	0.05
TC1100012957.hg.1	TRIM22	tripartite motif containing 22	0.35	5.04	0.05
TC0800009970.hg.1	PBK	PDZ binding kinase	0.35	8.47	0.09
TC0100009040.hg.1	RPAP2	RNA polymerase II associated protein 2	0.35	7.98	0.09
TC1200008592.hg.1	SCYL2	SCY1 like pseudokinase 2	0.35	9.01	0.09
TC1200009528.hg.1	ZNF140	zinc finger protein 140	0.35	7.02	0.09
TC2000008121.hg.1	C20orf96	chromosome 20 open reading frame 96	0.34	6.88	0.05
TC0200009078.hg.1	EPB41L5	erythrocyte membrane protein band 4.1 like 5	0.34	7.37	0.05
TC0100009738.hg.1	GPR89A	G protein-coupled receptor 89A	0.34	8.27	0.05
TC0100009333.hg.1	GPSM2	G protein signaling modulator 2	0.34	8.66	0.05
TC0X00010459.hg.1	MORC4	MORC family CW-type zinc finger 4	0.34	5.14	0.05
TC0600007196.hg.1	MRS2	magnesium transporter MRS2	0.34	6.09	0.05
TC1900007305.hg.1	MYO9B	myosin IXB	0.34	8.13	0.05
TC0X00011174.hg.1	PDZD4	PDZ domain containing 4	0.34	7.83	0.05
TC0X00008888.hg.1	PPP2R3B	protein phosphatase 2 regulatory subunit B''beta	0.34	6.18	0.05
TC0Y00006863.hg.1	PPP2R3B	protein phosphatase 2 regulatory subunit B''beta	0.34	6.18	0.05
TC0400012964.hg.1	SCLT1	sodium channel and clathrin linker 1	0.34	8.20	0.05
TC0200015087.hg.1	SESTD1	SEC14 and spectrin domain containing 1	0.34	6.47	0.05
TC1200010336.hg.1	YARS2	tyrosyl-tRNA synthetase 2	0.34	7.46	0.05
TC0200014390.hg.1	ZRANB3	zinc finger RANBP2-type containing 3	0.34	5.99	0.05
TC1200011454.hg.1	CEP290	centrosomal protein 290	0.34	6.98	0.06
TC0200011753.hg.1	E2F6	E2F transcription factor 6	0.34	5.37	0.06
TC1900008752.hg.1	ZNF813	zinc finger protein 813	0.34	8.15	0.07
TC1600006685.hg.1	ZNF75A	zinc finger protein 75a	0.34	7.35	0.08
TC0800012312.hg.1	SGK3	serum/glucocorticoid regulated kinase family member 3	0.34	5.53	0.09
TC0300012670.hg.1	ATR	ATR serine/threonine kinase	0.33	5.73	0.05
TC0200008870.hg.1	BCL2L11	BCL2 like 11	0.33	5.40	0.05
TC2200007906.hg.1	BID	BH3 interacting domain death agonist	0.33	7.52	0.05
TC0900011394.hg.1	C5	complement C5	0.33	5.80	0.05
TC0700011499.hg.1	DNAJC30	DnaJ heat shock protein family (Hsp40) member C30	0.33	6.12	0.05
TC0900012284.hg.1	DNLZ	DNL-type zinc finger	0.33	5.84	0.05
TC0600011478.hg.1	FKBPL	FKBP prolyl isomerase like	0.33	5.67	0.05
TC0200016584.hg.1	HSPE1	heat shock protein family E (Hsp10) member 1	0.33	9.59	0.05
TC0100008101.hg.1	KIF2C	kinesin family member 2C	0.33	9.74	0.05
TC0100018207.hg.1	TSSK3	testis specific serine kinase 3	0.33	5.18	0.05
TC1900007447.hg.1	ZNF101	zinc finger protein 101	0.33	8.03	0.05
TC1700012194.hg.1	ZNF286A	zinc finger protein 286A	0.33	7.71	0.05
TC0300009247.hg.1	ARHGEF26	Rho guanine nucleotide exchange factor 26	0.33	7.99	0.07
TC1100013039.hg.1	ARL2-SNX15	ARL2-SNX15 readthrough (NMD candidate)	0.33	6.29	0.07
TC0500013088.hg.1	MAPK9	mitogen-activated protein kinase 9	0.33	7.34	0.07
TC0400010612.hg.1	NFXL1	nuclear transcription factor, X-box binding like 1	0.33	6.06	0.07
TC0500007841.hg.1	AGGF1	angiogenic factor with G-patch and FHA domains 1	0.33	8.11	0.08
TC0800010926.hg.1	PAG1	phosphoprotein membrane anchor with glycosphingolipid microdomains 1	0.33	5.57	0.09
TC1900008755.hg.1	ZNF331	zinc finger protein 331	0.33	6.89	0.10
TC1700009492.hg.1	CAMKK1	calcium/calmodulin dependent protein kinase kinase 1	0.32	5.39	0.05
TC0100011940.hg.1	COG2	component of oligomeric golgi complex 2	0.32	7.40	0.05
TC0600013458.hg.1	EPM2A	EPM2A glucan phosphatase, laforin	0.32	5.73	0.05
TC1600011573.hg.1	GCSH	glycine cleavage system protein H	0.32	8.11	0.05
TC0100016321.hg.1	GCSH	glycine cleavage system protein H	0.32	6.83	0.05
TC1800006841.hg.1	MIB1	MIB E3 ubiquitin protein ligase 1	0.32	7.25	0.05
TC1500008893.hg.1	MTMR10	myotubularin related protein 10	0.32	6.84	0.05
TC2100007465.hg.1	PCNT	pericentrin	0.32	8.79	0.05
TC1100011183.hg.1	SF1	splicing factor 1	0.32	6.04	0.05
TC1700009402.hg.1	SMYD4	SET and MYND domain containing 4	0.32	7.22	0.05
TC0600009789.hg.1	TAB2	TGF-beta activated kinase 1 (MAP3K7) binding protein 2	0.32	8.63	0.05
TC1200010917.hg.1	TIMELESS	timeless circadian regulator	0.32	7.79	0.05
TC1200008739.hg.1	TMEM263	transmembrane protein 263	0.32	7.22	0.05
TC0100013408.hg.1	GPN2	GPN-loop GTPase 2	0.32	6.79	0.08
TC1700010563.hg.1	CACNB1	calcium voltage-gated channel auxiliary subunit beta 1	0.31	7.10	0.05
TC1100009233.hg.1	CENATAC	centrosomal AT-AC splicing factor	0.31	7.22	0.05
TC1900009852.hg.1	ILVBL	ilvB acetolactate synthase like	0.31	5.20	0.05
TC1100007913.hg.1	MARK2	microtubule affinity regulating kinase 2	0.31	7.98	0.05
TC1000008005.hg.1	MCU	mitochondrial calcium uniporter	0.31	7.76	0.05
TC0600009884.hg.1	MYCT1	MYC target 1	0.31	6.62	0.05
TC0300010544.hg.1	NGLY1	N-glycanase 1	0.31	7.38	0.05
TC1600011365.hg.1	NPIPB9	nuclear pore complex interacting protein family member B9	0.31	8.97	0.05
TC0900011803.hg.1	SETX	senataxin	0.31	7.59	0.05
TC0X00009977.hg.1	SNX12	sorting nexin 12	0.31	7.24	0.05
TC1900011754.hg.1	ZNF225	zinc finger protein 225	0.31	5.84	0.05
TC0100007841.hg.1	CDCA8	cell division cycle associated 8	0.31	8.31	0.06
TC1200011873.hg.1	MMAB	metabolism of cobalamin associated B	0.31	7.40	0.06
TC1900010443.hg.1	ZNF599	zinc finger protein 599	0.31	6.07	0.06
TC0400012670.hg.1	FAT1	FAT atypical cadherin 1	0.31	7.71	0.07
TC1700012198.hg.1	PIGL	phosphatidylinositol glycan anchor biosynthesis class L	0.31	7.50	0.08
TC1000007461.hg.1	RASSF4	Ras association domain family member 4	0.31	5.66	0.09
TC1500008751.hg.1	UBE3A	ubiquitin protein ligase E3A	0.31	8.51	0.09
TC0400008663.hg.1	HSPA4L	heat shock protein family A (Hsp70) member 4 like	0.31	6.94	0.10
TC0200013616.hg.1	AFF3	AF4/FMR2 family member 3	0.30	7.29	0.05
TC0300010581.hg.1	AZI2	5-azacytidine induced 2	0.30	6.14	0.05
TC0600012750.hg.1	BEND3	BEN domain containing 3	0.30	5.64	0.05
TC0700007409.hg.1	CCM2	CCM2 scaffold protein	0.30	7.91	0.05
TC0500012166.hg.1	CDC25C	cell division cycle 25C	0.30	7.81	0.05
TC0100009020.hg.1	CDC7	cell division cycle 7	0.30	8.47	0.05
TC0900006454.hg.1	DMRT3	doublesex and mab-3 related transcription factor 3	0.30	5.27	0.05
TC0900009952.hg.1	GBA2	glucosylceramidase beta 2	0.30	5.76	0.05
TC1300006683.hg.1	GTF3A	general transcription factor IIIA	0.30	10.22	0.05
TC1900011459.hg.1	HSPBP1	HSPA (Hsp70) binding protein 1	0.30	6.48	0.05
TC0900012218.hg.1	KLHL9	kelch like family member 9	0.30	6.60	0.05
TC1100012474.hg.1	MPZL2	myelin protein zero like 2	0.30	5.64	0.05
TC1400008780.hg.1	NOVA1	NOVA alternative splicing regulator 1	0.30	7.82	0.05
TC2200009198.hg.1	P2RX6	purinergic receptor P2X 6	0.30	6.14	0.05
TC1400007036.hg.1	PRPF39	pre-mRNA processing factor 39	0.30	7.46	0.05
TC0300013103.hg.1	RPL22L1	ribosomal protein L22 like 1	0.30	8.19	0.05
TC0700011383.hg.1	SBDS	SBDS ribosome maturation factor	0.30	6.82	0.05
TC0400009450.hg.1	WWC2	WW and C2 domain containing 2	0.30	5.04	0.05
TC0500009669.hg.1	ZNF354B	zinc finger protein 354B	0.30	7.12	0.05
TC0700013439.hg.1	BCAP29	B cell receptor associated protein 29	0.30	6.70	0.06
TC0400010745.hg.1	CLOCK	clock circadian regulator	0.30	6.87	0.06
TC0400012944.hg.1	HSD17B13	hydroxysteroid 17-beta dehydrogenase 13	0.30	5.62	0.06
TC0X00011389.hg.1	NKAP	NFKB activating protein	0.30	6.07	0.06
TC1000008328.hg.1	SHLD2	shieldin complex subunit 2	0.30	7.80	0.06
TC0600011771.hg.1	TREM2	triggering receptor expressed on myeloid cells 2	0.30	5.82	0.06
TC0100017568.hg.1	JMJD4	jumonji domain containing 4	0.30	7.34	0.07
TC1400008397.hg.1	MARK3	microtubule affinity regulating kinase 3	0.30	7.96	0.07
TC1500010945.hg.1	LINS1	lines homolog 1	0.30	7.16	0.08
TC0300012834.hg.1	TMEM14EP	transmembrane protein 14E, pseudogene	0.30	5.83	0.08
TC0100012358.hg.1	OR2T2	olfactory receptor family 2 subfamily T member 2	0.30	5.20	0.09
TC1700010704.hg.1	ZNF385C	zinc finger protein 385C	0.30	5.32	0.09
TC0100016351.hg.1	SLC19A2	solute carrier family 19 member 2	0.30	7.59	0.10
TC1500007091.hg.1	CTDSPL2	CTD small phosphatase like 2	0.29	9.41	0.05
TC1600011517.hg.1	DOC2A	double C2 domain alpha	0.29	5.64	0.05
TC0700010857.hg.1	GLI3	GLI family zinc finger 3	0.29	5.43	0.05
TC1500009138.hg.1	INO80	INO80 complex ATPase subunit	0.29	7.00	0.05
TC0300009815.hg.1	LPP	LIM domain containing preferred translocation partner in lipoma	0.29	7.07	0.05
TC0300006669.hg.1	LSM3	LSM3 homolog, U6 small nuclear RNA and mRNA degradation associated	0.29	9.26	0.05
TC1100007670.hg.1	P2RX3	purinergic receptor P2X 3	0.29	4.91	0.05
TC0600008473.hg.1	SMAP1	small ArfGAP 1	0.29	7.96	0.05
TC1300007344.hg.1	TDRD3	tudor domain containing 3	0.29	6.80	0.05
TC0100010664.hg.1	ZBTB37	zinc finger and BTB domain containing 37	0.29	6.37	0.05
TC1600007368.hg.1	ATP2A1	ATPase sarcoplasmic/endoplasmic reticulum Ca2+ transporting 1	0.29	6.09	0.06
TC0X00009780.hg.1	FGD1	FYVE, RhoGEF and PH domain containing 1	0.29	5.72	0.06
TC0200015463.hg.1	WDR12	WD repeat domain 12	0.29	7.73	0.06
TC1200010448.hg.1	GXYLT1	glucoside xylosyltransferase 1	0.29	6.68	0.07
TC0100014127.hg.1	SPATA6	spermatogenesis associated 6	0.29	5.51	0.07
TC0300009694.hg.1	ABCF3	ATP binding cassette subfamily F member 3	0.29	6.37	0.08
TC1200007521.hg.1	ANP32D	acidic nuclear phosphoprotein 32 family member D	0.29	5.42	0.08
TC0200016637.hg.1	SMC6	structural maintenance of chromosomes 6	0.29	7.45	0.08
TC0800012470.hg.1	TMEM71	transmembrane protein 71	0.29	6.87	0.08
TC1900011874.hg.1	ZNF878	zinc finger protein 878	0.29	5.41	0.08
TC1700007288.hg.1	FAM27E5	family with sequence similarity E5	0.29	5.26	0.09
TC1500006870.hg.1	CDIN1	CDAN1 interacting nuclease 1	0.28	5.41	0.05
TC1600010593.hg.1	CMTM4	CKLF like MARVEL transmembrane domain containing 4	0.28	5.32	0.05
TC0200012522.hg.1	FBXO11	F-box protein 11	0.28	7.58	0.05
TC0100013193.hg.1	HP1BP3	heterochromatin protein 1 binding protein 3	0.28	10.34	0.05
TC0600013527.hg.1	KATNA1	katanin catalytic subunit A1	0.28	6.27	0.05
TC0200015608.hg.1	LANCL1	LanC like 1	0.28	8.27	0.05
TC0800010685.hg.1	MYBL1	MYB proto-oncogene like 1	0.28	5.14	0.05
TC0500013191.hg.1	NSA2	NSA2 ribosome biogenesis factor	0.28	9.16	0.05
TC2200008091.hg.1	PI4KAP2	phosphatidylinositol 4-kinase alpha pseudogene 2	0.28	7.54	0.05
TC1000010914.hg.1	PPA1	inorganic pyrophosphatase 1	0.28	8.86	0.05
TC0600013523.hg.1	PPIL4	peptidylprolyl isomerase like 4	0.28	7.62	0.05
TC0100012760.hg.1	RERE	arginine-glutamic acid dipeptide repeats	0.28	6.61	0.05
TC1100008447.hg.1	SPCS2	signal peptidase complex subunit 2	0.28	7.23	0.05
TC2100008558.hg.1	TCP10L	t-complex 10 like	0.28	5.60	0.05
TC0500010579.hg.1	TTC33	tetratricopeptide repeat domain 33	0.28	7.16	0.05
TC0800011314.hg.1	UBR5	ubiquitin protein ligase E3 component n-recognin 5	0.28	8.13	0.05
TC2200008588.hg.1	APOL3	apolipoprotein L3	0.28	5.77	0.06
TC0600009240.hg.1	KPNA5	karyopherin subunit alpha 5	0.28	8.05	0.06
TC0200011745.hg.1	ROCK2	Rho associated coiled-coil containing protein kinase 2	0.28	6.37	0.06
TC0300013990.hg.1	TLR9	toll like receptor 9	0.28	5.50	0.06
TC1200009196.hg.1	MLXIP	MLX interacting protein	0.28	7.26	0.07
TC0400012938.hg.1	RASGEF1B	RasGEF domain family member 1B	0.28	5.92	0.07
TC0100017722.hg.1	C1orf131	chromosome 1 open reading frame 131	0.28	6.51	0.08
TC0600011846.hg.1	C6orf226	chromosome 6 open reading frame 226	0.28	5.92	0.08
TC0900012153.hg.1	MSANTD3	Myb/SANT DNA binding domain containing 3	0.28	6.70	0.08
TC0700013396.hg.1	CLDN12	claudin 12	0.28	6.93	0.09
TC0500008777.hg.1	KIF20A	kinesin family member 20A	0.28	8.49	0.09
TC1400007644.hg.1	ACOT1	acyl-CoA thioesterase 1	0.27	5.55	0.05
TC1300009992.hg.1	BIVM-ERCC5	BIVM-ERCC5 readthrough	0.27	6.20	0.05
TC0700006781.hg.1	BZW2	basic leucine zipper and W2 domains 2	0.27	7.59	0.05
TC1000008482.hg.1	CEP55	centrosomal protein 55	0.27	7.76	0.05
TC1500010429.hg.1	CIB1	calcium and integrin binding 1	0.27	5.45	0.05
TC2000007132.hg.1	DNMT3B	DNA methyltransferase 3 beta	0.27	8.61	0.05
TC0300009167.hg.1	EIF2A	eukaryotic translation initiation factor 2A	0.27	8.50	0.05
TC1300008702.hg.1	ELF1	E74 like ETS transcription factor 1	0.27	8.97	0.05
TC0100007963.hg.1	EXO5	exonuclease 5	0.27	6.32	0.05
TC1100013227.hg.1	FDXACB1	ferredoxin-fold anticodon binding domain containing 1	0.27	5.22	0.05
TC0300010962.hg.1	MYL3	myosin light chain 3	0.27	5.18	0.05
TC0500011672.hg.1	PJA2	praja ring finger ubiquitin ligase 2	0.27	9.05	0.05
TC1000009149.hg.1	PLEKHA1	pleckstrin homology domain containing A1	0.27	6.20	0.05
TC0700013619.hg.1	RBM28	RNA binding motif protein 28	0.27	7.85	0.05
TC1200010518.hg.1	SLC38A2	solute carrier family 38 member 2	0.27	10.48	0.05
TC0200009428.hg.1	CCNT2	cyclin T2	0.27	9.64	0.06
TC0500008730.hg.1	SLC25A48	solute carrier family 25 member 48	0.27	5.55	0.06
TC0600010757.hg.1	SLC35B3	solute carrier family 35 member B3	0.27	5.51	0.06
TC1400009131.hg.1	MAP4K5	mitogen-activated protein kinase kinase kinase kinase 5	0.27	8.73	0.07
TC0200008059.hg.1	STAMBP	STAM binding protein	0.27	7.75	0.08
TC0700013584.hg.1	CYP51A1	cytochrome P450 family 51 subfamily A member 1	0.27	7.14	0.09
TC0900011612.hg.1	DPM2	dolichyl-phosphate mannosyltransferase subunit 2, regulatory	0.27	7.99	0.09
TC0900008945.hg.1	GPR107	G protein-coupled receptor 107	0.27	7.55	0.09
TC0200016626.hg.1	MBOAT2	membrane bound O-acyltransferase domain containing 2	0.27	6.89	0.09
TC1500010290.hg.1	WDR73	WD repeat domain 73	0.27	6.39	0.09
TC0300012000.hg.1	ATG3	autophagy related 3	0.27	9.07	0.10
TC0100011953.hg.1	ARV1	ARV1 homolog, fatty acid homeostasis modulator	0.26	7.77	0.05
TC1400009345.hg.1	C14orf39	chromosome 14 open reading frame 39	0.26	7.14	0.05
TC0600008539.hg.1	CD109	CD109 molecule	0.26	7.85	0.05
TC0400010715.hg.1	CHIC2	cysteine rich hydrophobic domain 2	0.26	6.51	0.05
TC2100007467.hg.1	DIP2A	disco interacting protein 2 homolog A	0.26	7.35	0.05
TC1200012575.hg.1	DYRK4	dual specificity tyrosine phosphorylation regulated kinase 4	0.26	7.37	0.05
TC2000006520.hg.1	EBF4	EBF family member 4	0.26	5.21	0.05
TC1200012791.hg.1	FMNL3	formin like 3	0.26	6.10	0.05
TC1500010251.hg.1	HOMER2	homer scaffold protein 2	0.26	6.09	0.05
TC1100012992.hg.1	HSD17B12	hydroxysteroid 17-beta dehydrogenase 12	0.26	9.01	0.05
TC1000009092.hg.1	INPP5F	inositol polyphosphate-5-phosphatase F	0.26	5.22	0.05
TC0100015243.hg.1	KCNA10	potassium voltage-gated channel subfamily A member 10	0.26	6.01	0.05
TC0500009863.hg.1	LPCAT1	lysophosphatidylcholine acyltransferase 1	0.26	7.04	0.05
TC1200011002.hg.1	LRIG3	leucine rich repeats and immunoglobulin like domains 3	0.26	5.64	0.05
TC0300012445.hg.1	MRPL3	mitochondrial ribosomal protein L3	0.26	9.57	0.05
TC1600009855.hg.1	NPIPB6	nuclear pore complex interacting protein family member B6	0.26	9.56	0.05
TC1300006641.hg.1	NUP58	nucleoporin 58	0.26	8.81	0.05
TC0800012279.hg.1	SORBS3	sorbin and SH3 domain containing 3	0.26	6.30	0.05
TC0700008292.hg.1	STEAP1	STEAP family member 1	0.26	8.46	0.05
TC1200012665.hg.1	THAP2	THAP domain containing 2	0.26	5.43	0.05
TC0600011357.hg.1	TRIM26	tripartite motif containing 26	0.26	7.33	0.05
TC0300007124.hg.1	ZNF621	zinc finger protein 621	0.26	5.41	0.05
TC0600013165.hg.1	EPB41L2	erythrocyte membrane protein band 4.1 like 2	0.26	6.19	0.06
TC0400006437.hg.1	ZNF718	zinc finger protein 718	0.26	6.98	0.06
TC1200011574.hg.1	FGD6	FYVE, RhoGEF and PH domain containing 6	0.26	6.07	0.07
TC0100014660.hg.1	FUBP1	far upstream element binding protein 1	0.26	9.65	0.07
TC0200016767.hg.1	MREG	melanoregulin	0.26	5.72	0.07
TC1600006502.hg.1	PRR25	proline rich 25	0.26	4.94	0.07
TC1900006991.hg.1	SLC44A2	solute carrier family 44 member 2	0.26	6.91	0.07
TC1000009221.hg.1	ZRANB1	zinc finger RANBP2-type containing 1	0.26	8.57	0.07
TC0500011924.hg.1	ALDH7A1	aldehyde dehydrogenase 7 family member A1	0.26	7.46	0.08
TC0800012126.hg.1	TOP1MT	DNA topoisomerase I mitochondrial	0.26	9.50	0.08
TC0900011837.hg.1	ABO	ABO, alpha 1-3-N-acetylgalactosaminyltransferase and alpha 1-3-galactosyltransferase	0.25	4.99	0.05
TC1700010763.hg.1	BRCA1	BRCA1 DNA repair associated	0.25	8.16	0.05
TC0700009211.hg.1	EXOC4	exocyst complex component 4	0.25	8.82	0.05
TC1400010774.hg.1	FOXN3	forkhead box N3	0.25	6.40	0.05
TC1600008454.hg.1	GABARAPL2	GABA type A receptor associated protein like 2	0.25	7.06	0.05
TC0X00009762.hg.1	HSD17B10	hydroxysteroid 17-beta dehydrogenase 10	0.25	7.03	0.05
TC0500013259.hg.1	MFAP3	microfibril associated protein 3	0.25	7.66	0.05
TC1900008287.hg.1	NECTIN2	nectin cell adhesion molecule 2	0.25	5.86	0.05
TC0500013348.hg.1	PGGT1B	protein geranylgeranyltransferase type I subunit beta	0.25	6.44	0.05
TC0200010112.hg.1	RBM45	RNA binding motif protein 45	0.25	5.55	0.05
TC0700006984.hg.1	SNX10	sorting nexin 10	0.25	6.36	0.05
TC0400011616.hg.1	TIFA	TRAF interacting protein with forkhead associated domain	0.25	7.88	0.05
TC0200016747.hg.1	TTC21B	tetratricopeptide repeat domain 21B	0.25	6.74	0.05
TC0600008509.hg.1	KCNQ5	potassium voltage-gated channel subfamily Q member 5	0.25	5.17	0.06
TC0200014609.hg.1	RBM43	RNA binding motif protein 43	0.25	5.84	0.06
TC2000007157.hg.1	CBFA2T2	CBFA2/RUNX1 partner transcriptional co-repressor 2	0.25	7.89	0.07
TC0100009403.hg.1	CHI3L2	chitinase 3 like 2	0.25	10.16	0.07
TC1800008285.hg.1	NPC1	NPC intracellular cholesterol transporter 1	0.25	6.68	0.07
TC0400011040.hg.1	RCHY1	ring finger and CHY zinc finger domain containing 1	0.25	6.96	0.07
TC1200010105.hg.1	RECQL	RecQ like helicase	0.25	8.11	0.07
TC1200010686.hg.1	SLC11A2	solute carrier family 11 member 2	0.25	6.80	0.07
TC1200008568.hg.1	TMPO	thymopoietin	0.25	10.44	0.07
TC0900008804.hg.1	ZNF79	zinc finger protein 79	0.25	6.86	0.07
TC0100015561.hg.1	NBPF15	NBPF member 15	0.25	7.35	0.08
TC0200016601.hg.1	GIGYF2	GRB10 interacting GYF protein 2	0.25	8.26	0.09
TC2200007672.hg.1	GRAMD4	GRAM domain containing 4	0.25	6.48	0.09
TC0300010722.hg.1	LRRFIP2	LRR binding FLII interacting protein 2	0.25	8.14	0.09
TC0700011298.hg.1	ZNF680	zinc finger protein 680	0.25	9.11	0.09
TC0100015591.hg.1	PIAS3	protein inhibitor of activated STAT 3	0.25	6.67	0.10
TC0100016263.hg.1	TMCO1	transmembrane and coiled-coil domains 1	0.25	7.98	0.10
TC1100012052.hg.1	CCDC82	coiled-coil domain containing 82	0.24	7.97	0.05
TC0100009441.hg.1	CTTNBP2NL	CTTNBP2 N-terminal like	0.24	7.08	0.05
TC1700006611.hg.1	CYB5D2	cytochrome b5 domain containing 2	0.24	5.25	0.05
TC0600011059.hg.1	DCDC2	doublecortin domain containing 2	0.24	5.01	0.05
TC0300008289.hg.1	DZIP3	DAZ interacting zinc finger protein 3	0.24	6.88	0.05
TC0900008109.hg.1	HABP4	hyaluronan binding protein 4	0.24	5.02	0.05
TC1800007215.hg.1	HAUS1	HAUS augmin like complex subunit 1	0.24	7.55	0.05
TC0200008806.hg.1	LIMS1	LIM zinc finger domain containing 1	0.24	8.34	0.05
TC1700009881.hg.1	NCOR1	nuclear receptor corepressor 1	0.24	9.60	0.05
TC0200016720.hg.1	RNF149	ring finger protein 149	0.24	7.55	0.05
TC0700013425.hg.1	STAG3	stromal antigen 3	0.24	4.96	0.05
TC2000009925.hg.1	SYS1-DBNDD2	SYS1-DBNDD2 readthrough (NMD candidate)	0.24	6.34	0.05
TC0600011404.hg.1	CCHCR1	coiled-coil alpha-helical rod protein 1	0.24	5.85	0.06
TC0400008443.hg.1	LARP7	La ribonucleoprotein 7, transcriptional regulator	0.24	8.72	0.07
TC2000007717.hg.1	MOCS3	molybdenum cofactor synthesis 3	0.24	6.37	0.07
TC0700006945.hg.1	PALS2	protein associated with LIN7 2, MAGUK family member	0.24	8.55	0.07
TC1200010944.hg.1	ZBTB39	zinc finger and BTB domain containing 39	0.24	7.11	0.07
TC0700013382.hg.1	KCTD7	potassium channel tetramerization domain containing 7	0.24	6.18	0.08
TC0100013167.hg.1	PLA2G2D	phospholipase A2 group IID	0.24	5.78	0.08
TC0100015627.hg.1	PRKAB2	protein kinase AMP-activated non-catalytic subunit beta 2	0.24	6.54	0.08
TC1300009856.hg.1	TUBGCP3	tubulin gamma complex associated protein 3	0.24	7.66	0.08
TC0X00007240.hg.1	CLCN5	chloride voltage-gated channel 5	0.24	5.30	0.09
TC1200010971.hg.1	DCTN2	dynactin subunit 2	0.24	8.52	0.09
TC0800011395.hg.1	LRP12	LDL receptor related protein 12	0.24	5.89	0.09
TC0600011822.hg.1	MRPS10	mitochondrial ribosomal protein S10	0.24	7.69	0.09
TC1200010415.hg.1	SLC2A13	solute carrier family 2 member 13	0.24	6.24	0.09
TC1800006487.hg.1	SMCHD1	structural maintenance of chromosomes flexible hinge domain containing 1	0.24	8.67	0.09
TC0300012023.hg.1	SPICE1	spindle and centriole associated protein 1	0.24	7.79	0.09
TC0600011455.hg.1	VARS1	valyl-tRNA synthetase 1	0.24	6.40	0.09
TC1000008736.hg.1	SUFU	SUFU negative regulator of hedgehog signaling	0.24	7.13	0.10
TC1400006913.hg.1	BRMS1L	BRMS1 like transcriptional repressor	0.23	7.67	0.05
TC0900011473.hg.1	DENND1A	DENN domain containing 1A	0.23	6.61	0.05
TC0100007331.hg.1	ELOA	elongin A	0.23	6.71	0.05
TC1500010724.hg.1	GANC	glucosidase alpha, neutral C	0.23	6.34	0.05
TC0900009978.hg.1	GNE	glucosamine (UDP-N-acetyl)-2-epimerase/N-acetylmannosamine kinase	0.23	6.85	0.05
TC1400007244.hg.1	KTN1	kinectin 1	0.23	7.32	0.05
TC0800012349.hg.1	MTBP	MDM2 binding protein	0.23	8.66	0.05
TC1600007353.hg.1	NPIPB8	nuclear pore complex interacting protein family member B8	0.23	9.67	0.05
TC0100007556.hg.1	PHACTR4	phosphatase and actin regulator 4	0.23	8.92	0.05
TC0600008989.hg.1	QRSL1	glutaminyl-tRNA amidotransferase subunit QRSL1	0.23	7.66	0.05
TC1000012586.hg.1	SEC31B	SEC31 homolog B, COPII coat complex component	0.23	6.94	0.05
TC0900009267.hg.1	SSNA1	SS nuclear autoantigen 1	0.23	8.16	0.05
TC0X00010406.hg.1	TCEAL8	transcription elongation factor A like 8	0.23	8.39	0.05
TC0500009223.hg.1	THG1L	tRNA-histidine guanylyltransferase 1 like	0.23	5.87	0.05
TC1600011075.hg.1	ZDHHC7	zinc finger DHHC-type palmitoyltransferase 7	0.23	7.35	0.05
TC1900008085.hg.1	ZNF546	zinc finger protein 546	0.23	7.02	0.05
TC1900007511.hg.1	ZNF714	zinc finger protein 714	0.23	9.17	0.05
TC1200010119.hg.1	C2CD5	C2 calcium dependent domain containing 5	0.23	8.16	0.06
TC1500007034.hg.1	SNAP23	synaptosome associated protein 23	0.23	7.86	0.06
TC1600011557.hg.1	TERF2	telomeric repeat binding factor 2	0.23	8.51	0.06
TC1600007229.hg.1	UBFD1	ubiquitin family domain containing 1	0.23	7.36	0.06
TC1900010525.hg.1	ZNF566	zinc finger protein 566	0.23	5.70	0.06
TC1700011743.hg.1	GGA3	golgi associated, gamma adaptin ear containing, ARF binding protein 3	0.23	7.07	0.07
TC0800007653.hg.1	MRPL15	mitochondrial ribosomal protein L15	0.23	8.15	0.07
TC1400010612.hg.1	PCNX4	pecanex 4	0.23	9.39	0.07
TC1900008252.hg.1	ZNF224	zinc finger protein 224	0.23	8.00	0.07
TC1900011667.hg.1	ZNF700	zinc finger protein 700	0.23	7.68	0.07
TC1000012088.hg.1	C10orf88	chromosome 10 open reading frame 88	0.23	6.79	0.08
TC1600007874.hg.1	CHD9	chromodomain helicase DNA binding protein 9	0.23	8.65	0.08
TC0500011984.hg.1	HINT1	histidine triad nucleotide binding protein 1	0.23	9.95	0.08
TC1400009239.hg.1	GCH1	GTP cyclohydrolase 1	0.23	8.11	0.09
TC0X00009645.hg.1	GRIPAP1	GRIP1 associated protein 1	0.23	7.32	0.09
TC0200015741.hg.1	RNF25	ring finger protein 25	0.23	6.61	0.09
TC0600007416.hg.1	ZKSCAN3	zinc finger with KRAB and SCAN domains 3	0.23	6.58	0.09
TC1200012706.hg.1	ACAD10	acyl-CoA dehydrogenase family member 10	0.22	6.69	0.05
TC0700009083.hg.1	AHCYL2	adenosylhomocysteinase like 2	0.22	6.58	0.05
TC2200007242.hg.1	APOL1	apolipoprotein L1	0.22	5.34	0.05
TC0400010553.hg.1	BEND4	BEN domain containing 4	0.22	7.05	0.05
TC1200012836.hg.1	C12orf73	chromosome 12 open reading frame 73	0.22	7.45	0.05
TC0700013543.hg.1	C7orf25	chromosome 7 open reading frame 25	0.22	6.53	0.05
TC1100013194.hg.1	CORO1B	coronin 1B	0.22	5.59	0.05
TC0200010182.hg.1	DUSP19	dual specificity phosphatase 19	0.22	4.94	0.05
TC0300013058.hg.1	GOLIM4	golgi integral membrane protein 4	0.22	6.68	0.05
TC0700012755.hg.1	KIAA1549	KIAA1549	0.22	6.19	0.05
TC0100018539.hg.1	LHX4-AS1	LHX4 antisense RNA 1	0.22	7.07	0.05
TC1600011007.hg.1	MPHOSPH6	M-phase phosphoprotein 6	0.22	7.21	0.05
TC0800006738.hg.1	MTMR9	myotubularin related protein 9	0.22	7.04	0.05
TC1200012829.hg.1	NDUFA12	NADH:ubiquinone oxidoreductase subunit A12	0.22	8.02	0.05
TC1400007491.hg.1	PALS1	protein associated with LIN7 1, MAGUK family member	0.22	6.17	0.05
TC1500010109.hg.1	PEAK1	pseudopodium enriched atypical kinase 1	0.22	6.14	0.05
TC0700010437.hg.1	RAPGEF5	Rap guanine nucleotide exchange factor 5	0.22	8.00	0.05
TC0400007311.hg.1	RHOH	ras homolog family member H	0.22	9.24	0.05
TC0500007754.hg.1	TNPO1	transportin 1	0.22	8.98	0.05
TC0100009204.hg.1	TRMT13	tRNA methyltransferase 13 homolog	0.22	7.65	0.05
TC0200015072.hg.1	TTC30A	tetratricopeptide repeat domain 30A	0.22	5.00	0.05
TC0800012245.hg.1	ZNF250	zinc finger protein 250	0.22	7.17	0.05
TC1900007085.hg.1	ZNF791	zinc finger protein 791	0.22	7.80	0.05
TC1900011318.hg.1	ZNF888	zinc finger protein 888	0.22	7.23	0.05
TC0X00007493.hg.1	AR	androgen receptor	0.22	7.33	0.06
TC1700007399.hg.1	ERAL1	Era like 12S mitochondrial rRNA chaperone 1	0.22	7.33	0.06
TC1000011427.hg.1	IDE	insulin degrading enzyme	0.22	6.45	0.06
TC1100012303.hg.1	PPP2R1B	protein phosphatase 2 scaffold subunit Abeta	0.22	9.40	0.06
TC1200006657.hg.1	PTPN6	protein tyrosine phosphatase non-receptor type 6	0.22	6.41	0.06
TC1200008182.hg.1	RAB21	RAB21, member RAS oncogene family	0.22	9.24	0.06
TC0300007335.hg.1	TMA7	translation machinery associated 7 homolog	0.22	9.20	0.06
TC0X00010675.hg.1	CUL4B	cullin 4B	0.22	9.14	0.07
TC0700013530.hg.1	HOXA4	homeobox A4	0.22	5.29	0.07
TC0400009519.hg.1	SNX25	sorting nexin 25	0.22	6.41	0.07
TC2200008112.hg.1	TOP3B	DNA topoisomerase III beta	0.22	7.39	0.07
TC1600007557.hg.1	ZNF267	zinc finger protein 267	0.22	8.22	0.07
TC0400012027.hg.1	ANAPC10	anaphase promoting complex subunit 10	0.22	8.62	0.08
TC0200014725.hg.1	BAZ2B	bromodomain adjacent to zinc finger domain 2B	0.22	5.43	0.08
TC0900012141.hg.1	GCNT1	glucosaminyl (N-acetyl) transferase 1	0.22	7.82	0.08
TC0300010315.hg.1	IQSEC1	IQ motif and Sec7 domain ArfGEF 1	0.22	7.08	0.08
TC0500013064.hg.1	MGAT4B	alpha-1,3-mannosyl-glycoprotein 4-beta-N-acetylglucosaminyltransferase B	0.22	5.59	0.08
TC1100013032.hg.1	DNAJC4	DnaJ heat shock protein family (Hsp40) member C4	0.22	5.42	0.09
TC0600013115.hg.1	ECHDC1	ethylmalonyl-CoA decarboxylase 1	0.22	9.10	0.09
TC1200009235.hg.1	MTRFR	mitochondrial translation release factor in rescue	0.22	9.63	0.09
TC0500011049.hg.1	NAIP	NLR family apoptosis inhibitory protein	0.22	7.07	0.09
TC0700013429.hg.1	PILRA	paired immunoglobin like type 2 receptor alpha	0.22	6.54	0.09
TC2000008072.hg.1	PPDPF	pancreatic progenitor cell differentiation and proliferation factor	0.22	6.40	0.09
TC0100008692.hg.1	SRSF11	serine and arginine rich splicing factor 11	0.22	9.52	0.09
TC1700007319.hg.1	WSB1	WD repeat and SOCS box containing 1	0.22	9.67	0.09
TC0100006565.hg.1	SKI	SKI proto-oncogene	0.22	5.27	0.10
TC1200010976.hg.1	AGAP2	ArfGAP with GTPase domain, ankyrin repeat and PH domain 2	0.21	7.58	0.05
TC0700012085.hg.1	ALKBH4	alkB homolog 4, lysine demethylase	0.21	6.21	0.05
TC1100010761.hg.1	FNBP4	formin binding protein 4	0.21	9.51	0.05
TC1100011744.hg.1	GAB2	GRB2 associated binding protein 2	0.21	6.00	0.05
TC1500008796.hg.1	HERC2	HECT and RLD domain containing E3 ubiquitin protein ligase 2	0.21	6.10	0.05
TC0400008609.hg.1	KIAA1109	KIAA1109	0.21	8.30	0.05
TC0100010002.hg.1	LCE4A	late cornified envelope 4A	0.21	6.60	0.05
TC1900009396.hg.1	LONP1	lon peptidase 1, mitochondrial	0.21	6.76	0.05
TC1200008642.hg.1	PARPBP	PARP1 binding protein	0.21	9.06	0.05
TC0800008243.hg.1	PDP1	pyruvate dehydrogenase phosphatase catalytic subunit 1	0.21	7.83	0.05
TC0800010945.hg.1	SLC10A5	solute carrier family 10 member 5	0.21	7.74	0.05
TC0600012971.hg.1	ZUP1	zinc finger containing ubiquitin peptidase 1	0.21	6.92	0.05
TC0400012952.hg.1	BDH2	3-hydroxybutyrate dehydrogenase 2	0.21	7.78	0.06
TC1100010491.hg.1	FBXO3	F-box protein 3	0.21	6.40	0.06
TC0600007274.hg.1	H2BC5	H2B clustered histone 5	0.21	8.51	0.06
TC0600011142.hg.1	H3C8	H3 clustered histone 8	0.21	10.01	0.06
TC1500008341.hg.1	MAN2A2	mannosidase alpha class 2A member 2	0.21	6.89	0.06
TC0200016646.hg.1	MEMO1	mediator of cell motility 1	0.21	7.92	0.06
TC1200010908.hg.1	STAT2	signal transducer and activator of transcription 2	0.21	6.97	0.06
TC1100008804.hg.1	ANKRD49	ankyrin repeat domain 49	0.21	6.74	0.07
TC1200007137.hg.1	FGFR1OP2	FGFR1 oncogene partner 2	0.21	8.57	0.07
TC0200015578.hg.1	IDH1	isocitrate dehydrogenase (NADP(+)) 1	0.21	8.85	0.07
TC1800008219.hg.1	ROCK1	Rho associated coiled-coil containing protein kinase 1	0.21	7.93	0.07
TC1700009713.hg.1	STX8	syntaxin 8	0.21	8.13	0.07
TC0300012393.hg.1	MBD4	methyl-CpG binding domain 4, DNA glycosylase	0.21	8.26	0.08
TC1900011001.hg.1	STRN4	striatin 4	0.21	6.83	0.08
TC1100008652.hg.1	TMEM126A	transmembrane protein 126A	0.21	6.69	0.08
TC1200008322.hg.1	TMTC2	transmembrane O-mannosyltransferase targeting cadherins 2	0.21	6.01	0.08
TC1000012581.hg.1	ARHGAP19-SLIT1	ARHGAP19-SLIT1 readthrough (NMD candidate)	0.21	9.21	0.09
TC0200010056.hg.1	MTX2	metaxin 2	0.21	7.05	0.09
TC0300009706.hg.1	POLR2H	RNA polymerase II, I and III subunit H	0.21	8.63	0.09
TC0600011224.hg.1	H2BC13	H2B clustered histone 13	0.21	7.88	0.10
TC1700010041.hg.1	AKAP10	A-kinase anchoring protein 10	0.20	6.98	0.05
TC0X00010126.hg.1	ATRX	ATRX chromatin remodeler	0.20	7.57	0.05
TC1400010575.hg.1	BCL2L2	BCL2 like 2	0.20	6.59	0.05
TC0500007668.hg.1	CDK7	cyclin dependent kinase 7	0.20	8.05	0.05
TC0100015952.hg.1	CLK2	CDC like kinase 2	0.20	8.60	0.05
TC1200012814.hg.1	CYP27B1	cytochrome P450 family 27 subfamily B member 1	0.20	5.68	0.05
TC0900006815.hg.1	DMRTA1	DMRT like family A1	0.20	6.45	0.05
TC0300009690.hg.1	EIF2B5	eukaryotic translation initiation factor 2B subunit epsilon	0.20	7.50	0.05
TC0100007574.hg.1	EPB41	erythrocyte membrane protein band 4.1	0.20	10.25	0.05
TC1900009742.hg.1	FBXW9	F-box and WD repeat domain containing 9	0.20	5.08	0.05
TC1500010368.hg.1	HAPLN3	hyaluronan and proteoglycan link protein 3	0.20	5.51	0.05
TC0100016366.hg.1	KIFAP3	kinesin associated protein 3	0.20	8.44	0.05
TC1800008707.hg.1	MEX3C	mex-3 RNA binding family member C	0.20	7.35	0.05
TC1500007986.hg.1	MORF4L1	mortality factor 4 like 1	0.20	9.24	0.05
TC1800007360.hg.1	RAB27B	RAB27B, member RAS oncogene family	0.20	5.59	0.05
TC1200009566.hg.1	RAD52	RAD52 homolog, DNA repair protein	0.20	8.50	0.05
TC0400007120.hg.1	RBPJ	recombination signal binding protein for immunoglobulin kappa J region	0.20	8.65	0.05
TC1000007797.hg.1	REEP3	receptor accessory protein 3	0.20	7.01	0.05
TC1900011852.hg.1	RFX2	regulatory factor X2	0.20	6.11	0.05
TC1800008281.hg.1	TMEM241	transmembrane protein 241	0.20	6.67	0.05
TC0600008655.hg.1	TPBG	trophoblast glycoprotein	0.20	5.52	0.05
TC1200008800.hg.1	UBE3B	ubiquitin protein ligase E3B	0.20	8.01	0.05
TC1800007868.hg.1	YES1	YES proto-oncogene 1, Src family tyrosine kinase	0.20	7.42	0.05
TC0500012039.hg.1	ZCCHC10	zinc finger CCHC-type containing 10	0.20	6.60	0.05
TC1900007963.hg.1	ZNF383	zinc finger protein 383	0.20	8.15	0.05
TC1900011936.hg.1	ZNF781	zinc finger protein 781	0.20	5.92	0.05
TC0700013343.hg.1	ZNRF2	zinc and ring finger 2	0.20	7.38	0.05
TC1000012604.hg.1	EEF1AKMT2	EEF1A lysine methyltransferase 2	0.20	7.71	0.06
TC0200012754.hg.1	FAM161A	FAM161 centrosomal protein A	0.20	5.83	0.06
TC1400010615.hg.1	MNAT1	MNAT1 component of CDK activating kinase	0.20	8.28	0.06
TC0100007910.hg.1	OXCT2P1	3-oxoacid CoA-transferase 2 pseudogene 1	0.20	5.90	0.06
TC1100008435.hg.1	RNF169	ring finger protein 169	0.20	8.99	0.06
TC0700009082.hg.1	SMO	smoothened, frizzled class receptor	0.20	6.05	0.06
TC1600011500.hg.1	DCUN1D3	defective in cullin neddylation 1 domain containing 3	0.20	6.82	0.07
TC0200007759.hg.1	EHBP1	EH domain binding protein 1	0.20	7.59	0.07
TC0200008587.hg.1	EIF5B	eukaryotic translation initiation factor 5B	0.20	8.60	0.07
TC1800007091.hg.1	ELP2	elongator acetyltransferase complex subunit 2	0.20	8.03	0.07
TC0200011686.hg.1	ITGB1BP1	integrin subunit beta 1 binding protein 1	0.20	5.91	0.07
TC0100012101.hg.1	MTR	5-methyltetrahydrofolate-homocysteine methyltransferase	0.20	8.17	0.07
TC0200008955.hg.1	PSD4	pleckstrin and Sec7 domain containing 4	0.20	5.18	0.07
TC0500008479.hg.1	SNX2	sorting nexin 2	0.20	8.56	0.07
TC0300008928.hg.1	SOX14	SRY-box transcription factor 14	0.20	5.47	0.07
TC0X00006701.hg.1	TXLNG	taxilin gamma	0.20	6.89	0.07
TC1900011872.hg.1	ECSIT	ECSIT signaling integrator	0.20	7.30	0.08
TC0500011282.hg.1	MTRNR2L2	MT-RNR2 like 2	0.20	8.91	0.08
TC1200008703.hg.1	NOPCHAP1	NOP protein chaperone 1	0.20	7.26	0.08
TC1400008683.hg.1	RBM23	RNA binding motif protein 23	0.20	8.56	0.08
TC1300008633.hg.1	SUPT20H	SPT20 homolog, SAGA complex component	0.20	9.38	0.08
TC0900011220.hg.1	SUSD1	sushi domain containing 1	0.20	7.37	0.08
TC1500009200.hg.1	TTBK2	tau tubulin kinase 2	0.20	7.48	0.08
TC0200012742.hg.1	XPO1	exportin 1	0.20	9.12	0.08
TC2200009244.hg.1	CCDC117	coiled-coil domain containing 117	0.20	7.93	0.09
TC0500013228.hg.1	DDX46	DEAD-box helicase 46	0.20	9.05	0.09
TC1200010250.hg.1	ERGIC2	ERGIC and golgi 2	0.20	8.83	0.09
TC2000007915.hg.1	GNAS	GNAS complex locus	0.20	10.73	0.09
TC2200008067.hg.1	THAP7	THAP domain containing 7	0.20	7.64	0.09
TC0900010624.hg.1	TUT7	terminal uridylyl transferase 7	0.20	8.46	0.09
TC0600012827.hg.1	WASF1	WASP family member 1	0.20	9.29	0.09
TC1700011448.hg.1	POLG2	DNA polymerase gamma 2, accessory subunit	0.20	7.85	0.10
TC1600009244.hg.1	SEPTIN12	septin 12	0.20	5.87	0.10
TC1900009583.hg.1	ZNF266	zinc finger protein 266	0.20	7.85	0.10
TC1100011348.hg.1	ACY3	aminoacylase 3	0.19	6.26	0.05
TC0700010352.hg.1	ANKMY2	ankyrin repeat and MYND domain containing 2	0.19	6.81	0.05
TC1600006493.hg.1	ANTKMT	adenine nucleotide translocase lysine methyltransferase	0.19	5.93	0.05
TC0200009539.hg.1	ARHGAP15	Rho GTPase activating protein 15	0.19	9.08	0.05
TC0300006605.hg.1	ATG7	autophagy related 7	0.19	8.09	0.05
TC1200010926.hg.1	BAZ2A	bromodomain adjacent to zinc finger domain 2A	0.19	8.79	0.05
TC0100011695.hg.1	BROX	BRO1 domain and CAAX motif containing	0.19	8.54	0.05
TC1700008465.hg.1	CLTC	clathrin heavy chain	0.19	9.60	0.05
TC0300013884.hg.1	DIPK2A	divergent protein kinase domain 2A	0.19	6.68	0.05
TC0200007401.hg.1	DYNC2LI1	dynein cytoplasmic 2 light intermediate chain 1	0.19	5.47	0.05
TC0300006575.hg.1	FANCD2	FA complementation group D2	0.19	8.76	0.05
TC0100012828.hg.1	LZIC	leucine zipper and CTNNBIP1 domain containing	0.19	7.79	0.05
TC1800006484.hg.1	NDC80	NDC80 kinetochore complex component	0.19	8.88	0.05
TC0X00010836.hg.1	RAP2C	RAP2C, member of RAS oncogene family	0.19	7.86	0.05
TC0800011216.hg.1	STK3	serine/threonine kinase 3	0.19	9.25	0.05
TC0700013413.hg.1	TRRAP	transformation/transcription domain associated protein	0.19	7.36	0.05
TC1900010529.hg.1	ZNF529	zinc finger protein 529	0.19	7.29	0.05
TC1900011920.hg.1	ZNF98	zinc finger protein 98	0.19	8.24	0.05
TC1000008529.hg.1	CCNJ	cyclin J	0.19	8.19	0.06
TC0900008463.hg.1	HSDL2	hydroxysteroid dehydrogenase like 2	0.19	7.75	0.06
TC1000009536.hg.1	IDI1	isopentenyl-diphosphate delta isomerase 1	0.19	8.53	0.06
TC2200007101.hg.1	LINC01521	long intergenic non-protein coding RNA 1521	0.19	7.83	0.06
TC0800009796.hg.1	LZTS1	leucine zipper tumor suppressor 1	0.19	6.08	0.06
TC1000009880.hg.1	NMT2	N-myristoyltransferase 2	0.19	6.01	0.06
TC0100010872.hg.1	SMG7	SMG7 nonsense mediated mRNA decay factor	0.19	9.38	0.06
TC2100007336.hg.1	TRAPPC10	trafficking protein particle complex subunit 10	0.19	8.12	0.06
TC1600008199.hg.1	ZFP90	ZFP90 zinc finger protein	0.19	7.67	0.06
TC1100009616.hg.1	ACAD8	acyl-CoA dehydrogenase family member 8	0.19	7.12	0.07
TC0700010062.hg.1	BRAT1	BRCA1 associated ATM activator 1	0.19	6.09	0.07
TC0500009725.hg.1	CNOT6	CCR4-NOT transcription complex subunit 6	0.19	8.69	0.07
TC0600007263.hg.1	H4C1	H4 clustered histone 1	0.19	7.77	0.07
TC0800008028.hg.1	PKIA	cAMP-dependent protein kinase inhibitor alpha	0.19	6.96	0.07
TC1400007170.hg.1	PSMC6	proteasome 26S subunit, ATPase 6	0.19	8.13	0.07
TC0200013610.hg.1	REV1	REV1 DNA directed polymerase	0.19	6.77	0.07
TC0900006564.hg.1	RIC1	RIC1 homolog, RAB6A GEF complex partner 1	0.19	7.80	0.07
TC0500009559.hg.1	SFXN1	sideroflexin 1	0.19	9.16	0.07
TC1700012310.hg.1	MFSD11	major facilitator superfamily domain containing 11	0.19	7.59	0.08
TC0100015483.hg.1	NOTCH2	notch receptor 2	0.19	7.91	0.08
TC0500010585.hg.1	RPL37	ribosomal protein L37	0.19	11.77	0.08
TC0800008150.hg.1	CPNE3	copine 3	0.19	8.02	0.09
TC1000012090.hg.1	IKZF5	IKAROS family zinc finger 5	0.19	8.16	0.09
TC2000008499.hg.1	RRBP1	ribosome binding protein 1	0.19	7.18	0.09
TC1900007975.hg.1	ZNF570	zinc finger protein 570	0.19	6.83	0.09
TC1000011020.hg.1	ANXA7	annexin A7	0.18	7.27	0.05
TC1900011124.hg.1	C19orf73	chromosome 19 open reading frame 73	0.18	5.26	0.05
TC1900011856.hg.1	CD320	CD320 molecule	0.18	7.23	0.05
TC0900011811.hg.1	DDX31	DEAD-box helicase 31	0.18	6.60	0.05
TC0700007334.hg.1	MRPL32	mitochondrial ribosomal protein L32	0.18	8.02	0.05
TC1700008128.hg.1	NPEPPS	aminopeptidase puromycin sensitive	0.18	7.79	0.05
TC1100011611.hg.1	PGM2L1	phosphoglucomutase 2 like 1	0.18	6.92	0.05
TC1700006645.hg.1	PLD2	phospholipase D2	0.18	5.08	0.05
TC0600007868.hg.1	RNF8	ring finger protein 8	0.18	8.31	0.05
TC0200008351.hg.1	RPIA	ribose 5-phosphate isomerase A	0.18	7.10	0.05
TC0500011408.hg.1	TMEM161B	transmembrane protein 161B	0.18	8.59	0.05
TC2200007547.hg.1	TSPO	translocator protein	0.18	5.18	0.05
TC0600011197.hg.1	ZNF184	zinc finger protein 184	0.18	9.14	0.05
TC1400010625.hg.1	ZNF410	zinc finger protein 410	0.18	5.64	0.05
TC1900011816.hg.1	ZNF419	zinc finger protein 419	0.18	7.19	0.05
TC0900007435.hg.1	CBWD5	COBW domain containing 5	0.18	10.60	0.06
TC1400007201.hg.1	CDKN3	cyclin dependent kinase inhibitor 3	0.18	8.94	0.06
TC0300012572.hg.1	CEP70	centrosomal protein 70	0.18	9.73	0.06
TC0100018406.hg.1	HNRNPCL1	heterogeneous nuclear ribonucleoprotein C like 1	0.18	6.23	0.06
TC0100018298.hg.1	INTS3	integrator complex subunit 3	0.18	8.77	0.06
TC1100007819.hg.1	MYRF	myelin regulatory factor	0.18	5.45	0.06
TC2100007278.hg.1	PKNOX1	PBX/knotted 1 homeobox 1	0.18	7.73	0.06
TC0400012252.hg.1	PPID	peptidylprolyl isomerase D	0.18	8.78	0.06
TC0100013455.hg.1	RPA2	replication protein A2	0.18	7.94	0.06
TC0800011071.hg.1	TMEM64	transmembrane protein 64	0.18	7.36	0.06
TC1500008100.hg.1	WHAMM	WASP homolog associated with actin, golgi membranes and microtubules	0.18	6.36	0.06
TC1800006749.hg.1	CEP192	centrosomal protein 192	0.18	7.69	0.07
TC0700013501.hg.1	COX19	cytochrome c oxidase assembly factor COX19	0.18	5.14	0.07
TC1200011519.hg.1	EEA1	early endosome antigen 1	0.18	7.53	0.07
TC0600011234.hg.1	H4C13	H4 clustered histone 13	0.18	7.60	0.07
TC1000008556.hg.1	LCOR	ligand dependent nuclear receptor corepressor	0.18	8.60	0.07
TC1900008747.hg.1	ZNF765	zinc finger protein 765	0.18	6.61	0.07
TC0600008183.hg.1	CD2AP	CD2 associated protein	0.18	8.57	0.08
TC2200008594.hg.1	MYH9	myosin heavy chain 9	0.18	8.88	0.08
TC1400008940.hg.1	NFKBIA	NFKB inhibitor alpha	0.18	7.90	0.08
TC0800007309.hg.1	PLPBP	pyridoxal phosphate binding protein	0.18	9.19	0.08
TC1200007844.hg.1	RBMS2	RNA binding motif single stranded interacting protein 2	0.18	7.71	0.08
TC0800010458.hg.1	TCEA1	transcription elongation factor A1	0.18	9.30	0.08
TC0600009051.hg.1	AFG1L	AFG1 like ATPase	0.18	5.31	0.09
TC0200016648.hg.1	CDC42EP3	CDC42 effector protein 3	0.18	6.30	0.09
TC2000006601.hg.1	CDS2	CDP-diacylglycerol synthase 2	0.18	7.76	0.09
TC1900009755.hg.1	KLF1	Kruppel like factor 1	0.18	5.18	0.09
TC0500008883.hg.1	PCDHB12	protocadherin beta 12	0.18	7.60	0.09
TC1100012717.hg.1	PUS3	pseudouridine synthase 3	0.18	7.57	0.09
TC1200010516.hg.1	SLC38A1	solute carrier family 38 member 1	0.18	10.61	0.09
TC0200008084.hg.1	TTC31	tetratricopeptide repeat domain 31	0.18	7.23	0.09
TC1900011926.hg.1	ZNF91	zinc finger protein 91	0.18	9.13	0.09
TC0100017666.hg.1	ABCB10	ATP binding cassette subfamily B member 10	0.18	7.73	0.10
TC1100011052.hg.1	FADS3	fatty acid desaturase 3	0.18	6.31	0.10
TC1800006937.hg.1	TAF4B	TATA-box binding protein associated factor 4b	0.18	7.41	0.10
TC0700007121.hg.1	AVL9	AVL9 cell migration associated	0.17	7.46	0.05
TC0100008260.hg.1	CDKN2C	cyclin dependent kinase inhibitor 2C	0.17	7.98	0.05
TC1900009917.hg.1	EPS15L1	epidermal growth factor receptor pathway substrate 15 like 1	0.17	5.56	0.05
TC0200008807.hg.1	RANBP2	RAN binding protein 2	0.17	9.27	0.05
TC0100011203.hg.1	RNPEP	arginyl aminopeptidase	0.17	8.22	0.05
TC1900011791.hg.1	ZNF613	zinc finger protein 613	0.17	7.39	0.05
TC0300008086.hg.1	ARL6	ADP ribosylation factor like GTPase 6	0.17	6.00	0.06
TC0300012918.hg.1	CCNL1	cyclin L1	0.17	9.27	0.06
TC0400010884.hg.1	CENPC	centromere protein C	0.17	8.83	0.06
TC1700007971.hg.1	FAM215A	family with sequence similarity 215 member A	0.17	6.04	0.06
TC1500009639.hg.1	ICE2	interactor of little elongation complex ELL subunit 2	0.17	8.65	0.06
TC1200012835.hg.1	NT5DC3	5'-nucleotidase domain containing 3	0.17	6.35	0.06
TC1400008590.hg.1	OSGEP	O-sialoglycoprotein endopeptidase	0.17	7.24	0.06
TC1400009982.hg.1	PPP4R3A	protein phosphatase 4 regulatory subunit 3A	0.17	8.56	0.06
TC0100015783.hg.1	RFX5	regulatory factor X5	0.17	7.79	0.06
TC1700007777.hg.1	THRA	thyroid hormone receptor alpha	0.17	7.83	0.06
TC1500009182.hg.1	VPS39	VPS39 subunit of HOPS complex	0.17	7.65	0.06
TC0500009856.hg.1	CLPTM1L	CLPTM1 like	0.17	8.19	0.07
TC1200009248.hg.1	DDX55	DEAD-box helicase 55	0.17	7.92	0.07
TC0600011368.hg.1	GNL1	G protein nucleolar 1 (putative)	0.17	5.44	0.07
TC1700011305.hg.1	HEATR6	HEAT repeat containing 6	0.17	8.14	0.07
TC1400010737.hg.1	KLHL28	kelch like family member 28	0.17	7.12	0.07
TC0500011721.hg.1	REEP5	receptor accessory protein 5	0.17	6.07	0.07
TC0400009330.hg.1	SAP30	Sin3A associated protein 30	0.17	7.70	0.07
TC1700006911.hg.1	ARHGAP44	Rho GTPase activating protein 44	0.17	6.17	0.08
TC0100017365.hg.1	EPRS1	glutamyl-prolyl-tRNA synthetase 1	0.17	8.53	0.08
TC0300010933.hg.1	FYCO1	FYVE and coiled-coil domain autophagy adaptor 1	0.17	7.12	0.08
TC0300013980.hg.1	GMPPB	GDP-mannose pyrophosphorylase B	0.17	6.31	0.08
TC1400010632.hg.1	GPATCH2L	G-patch domain containing 2 like	0.17	8.52	0.08
TC1600007143.hg.1	LYRM1	LYR motif containing 1	0.17	5.66	0.08
TC1800007431.hg.1	MALT1	MALT1 paracaspase	0.17	9.30	0.08
TC1100010216.hg.1	PLEKHA7	pleckstrin homology domain containing A7	0.17	5.93	0.08
TC1200012533.hg.1	POLE	DNA polymerase epsilon, catalytic subunit	0.17	8.44	0.08
TC1200012804.hg.1	PRIM1	DNA primase subunit 1	0.17	9.46	0.08
TC0400012940.hg.1	SEC31A	SEC31 homolog A, COPII coat complex component	0.17	10.54	0.08
TC0500008568.hg.1	SLC12A2	solute carrier family 12 member 2	0.17	8.26	0.08
TC2000007089.hg.1	TPX2	TPX2 microtubule nucleation factor	0.17	10.13	0.08
TC1900011915.hg.1	ZNF737	zinc finger protein 737	0.17	9.62	0.08
TC0600009626.hg.1	ABRACL	ABRA C-terminal like	0.17	7.54	0.09
TC0100018080.hg.1	AHCTF1	AT-hook containing transcription factor 1	0.17	9.21	0.09
TC2000006721.hg.1	BTBD3	BTB domain containing 3	0.17	8.33	0.09
TC1900011253.hg.1	C19orf84	chromosome 19 open reading frame 84	0.17	7.62	0.09
TC0300007136.hg.1	CTNNB1	catenin beta 1	0.17	9.11	0.09
TC1700012434.hg.1	HOXB7	homeobox B7	0.17	6.90	0.09
TC0800008370.hg.1	POLR2K	RNA polymerase II, I and III subunit K	0.17	8.48	0.09
TC1900007809.hg.1	UBA2	ubiquitin like modifier activating enzyme 2	0.17	10.16	0.09
TC1700008283.hg.1	UTP18	UTP18 small subunit processome component	0.17	8.26	0.09
TC1900011914.hg.1	ZNF506	zinc finger protein 506	0.17	8.02	0.09
TC0200011965.hg.1	ATAD2B	ATPase family AAA domain containing 2B	0.17	6.89	0.10
TC1200007406.hg.1	IRAK4	interleukin 1 receptor associated kinase 4	0.17	7.35	0.10
TC2100008098.hg.1	VPS26C	VPS26 endosomal protein sorting factor C	0.17	8.44	0.10
TC0600007278.hg.1	H2BC6	H2B clustered histone 6	0.16	7.42	0.05
TC0100017467.hg.1	NVL	nuclear VCP like	0.16	8.62	0.05
TC0400008834.hg.1	SCOC	short coiled-coil protein	0.16	7.67	0.05
TC1800007071.hg.1	ZNF397	zinc finger protein 397	0.16	7.67	0.05
TC2000008815.hg.1	BCL2L1	BCL2 like 1	0.16	8.05	0.06
TC1700009119.hg.1	CARD14	caspase recruitment domain family member 14	0.16	6.10	0.06
TC2200008856.hg.1	NAGA	alpha-N-acetylgalactosaminidase	0.16	6.79	0.06
TC0300009357.hg.1	NMD3	NMD3 ribosome export adaptor	0.16	8.67	0.06
TC1700008895.hg.1	NUP85	nucleoporin 85	0.16	7.91	0.06
TC1100012995.hg.1	PTPMT1	protein tyrosine phosphatase mitochondrial 1	0.16	7.74	0.06
TC0300013834.hg.1	RAD54L2	RAD54 like 2	0.16	8.03	0.06
TC1100012509.hg.1	SLC37A4	solute carrier family 37 member 4	0.16	7.01	0.06
TC1900009433.hg.1	TUBB4A	tubulin beta 4A class IVa	0.16	7.52	0.06
TC1100010156.hg.1	BTBD10	BTB domain containing 10	0.16	7.85	0.07
TC0200013878.hg.1	BUB1	BUB1 mitotic checkpoint serine/threonine kinase	0.16	9.84	0.07
TC0900009825.hg.1	DDX58	DExD/H-box helicase 58	0.16	6.46	0.07
TC0500012179.hg.1	ETF1	eukaryotic translation termination factor 1	0.16	8.70	0.07
TC0600007293.hg.1	H2BC10	H2B clustered histone 10	0.16	9.24	0.07
TC1100012917.hg.1	NCAPD3	non-SMC condensin II complex subunit D3	0.16	9.56	0.07
TC2000010001.hg.1	PIGU	phosphatidylinositol glycan anchor biosynthesis class U	0.16	8.32	0.07
TC0900011708.hg.1	PTGES	prostaglandin E synthase	0.16	5.79	0.07
TC2000006736.hg.1	SPTLC3	serine palmitoyltransferase long chain base subunit 3	0.16	6.33	0.07
TC0700007870.hg.1	STAG3L4	stromal antigen 3-like 4 (pseudogene)	0.16	7.79	0.07
TC2000007380.hg.1	TOP1	DNA topoisomerase I	0.16	9.28	0.07
TC1900010792.hg.1	DEDD2	death effector domain containing 2	0.16	6.07	0.08
TC1100010987.hg.1	FABP5	fatty acid binding protein 5	0.16	7.98	0.08
TC1400007232.hg.1	FBXO34	F-box protein 34	0.16	7.34	0.08
TC1900012001.hg.1	FUZ	fuzzy planar cell polarity protein	0.16	8.43	0.08
TC1000009742.hg.1	KIN	Kin17 DNA and RNA binding protein	0.16	6.71	0.08
TC0600010095.hg.1	MAP3K4	mitogen-activated protein kinase kinase kinase 4	0.16	7.82	0.08
TC1400010734.hg.1	NKX2-1	NK2 homeobox 1	0.16	7.11	0.08
TC1200008508.hg.1	VEZT	vezatin, adherens junctions transmembrane protein	0.16	8.45	0.08
TC1500008545.hg.1	ASB7	ankyrin repeat and SOCS box containing 7	0.16	7.14	0.09
TC2000006464.hg.1	FAM110A	family with sequence similarity 110 member A	0.16	6.23	0.09
TC1600006579.hg.1	GFER	growth factor, augmenter of liver regeneration	0.16	4.96	0.09
TC1900010989.hg.1	PPP5D1P	PPP5 tetratricopeptide repeat domain containing 1, pseudogene	0.16	7.38	0.09
TC0600014241.hg.1	TBC1D7	TBC1 domain family member 7	0.16	7.79	0.09
TC1900010538.hg.1	ZNF790	zinc finger protein 790	0.16	7.56	0.09
TC0600014088.hg.1	ZSCAN26	zinc finger and SCAN domain containing 26	0.16	7.59	0.09
TC0300013639.hg.1	PPP1R2	protein phosphatase 1 regulatory inhibitor subunit 2	0.16	7.76	0.10
TC2100007402.hg.1	ADARB1	adenosine deaminase RNA specific B1	0.15	7.92	0.06
TC1400010022.hg.1	BTBD7	BTB domain containing 7	0.15	7.29	0.06
TC1100011606.hg.1	C2CD3	C2 domain containing 3 centriole elongation regulator	0.15	8.22	0.06
TC1400009980.hg.1	CCDC88C	coiled-coil domain containing 88C	0.15	7.68	0.06
TC0500013371.hg.1	DNAJC18	DnaJ heat shock protein family (Hsp40) member C18	0.15	6.48	0.06
TC2000007502.hg.1	DNTTIP1	deoxynucleotidyltransferase terminal interacting protein 1	0.15	7.40	0.06
TC0200007353.hg.1	EML4	EMAP like 4	0.15	7.80	0.06
TC1900009757.hg.1	FARSA	phenylalanyl-tRNA synthetase subunit alpha	0.15	10.05	0.06
TC1200011081.hg.1	KICS2	KICSTOR subunit 2	0.15	6.62	0.06
TC0600009206.hg.1	MARCKS	myristoylated alanine rich protein kinase C substrate	0.15	8.21	0.06
TC0500009610.hg.1	NSD1	nuclear receptor binding SET domain protein 1	0.15	8.44	0.06
TC0400006546.hg.1	NSD2	nuclear receptor binding SET domain protein 2	0.15	9.86	0.06
TC0700013383.hg.1	RABGEF1	RAB guanine nucleotide exchange factor 1	0.15	7.88	0.06
TC1400010765.hg.1	RDH11	retinol dehydrogenase 11	0.15	7.06	0.06
TC0700008063.hg.1	SPDYE5	speedy/RINGO cell cycle regulator family member E5	0.15	5.88	0.06
TC0300012475.hg.1	TOPBP1	DNA topoisomerase II binding protein 1	0.15	10.34	0.06
TC0100008152.hg.1	UQCRH	ubiquinol-cytochrome c reductase hinge protein	0.15	9.07	0.06
TC0900008173.hg.1	ANP32B	acidic nuclear phosphoprotein 32 family member B	0.15	11.10	0.07
TC1000008731.hg.1	C10orf95-AS1	C10orf95 antisense RNA 1	0.15	8.21	0.07
TC1400009198.hg.1	DDHD1	DDHD domain containing 1	0.15	7.81	0.07
TC0600008346.hg.1	KIAA1586	KIAA1586	0.15	8.12	0.07
TC1700007498.hg.1	SUZ12	SUZ12 polycomb repressive complex 2 subunit	0.15	9.46	0.07
TC0600010056.hg.1	WTAP	WT1 associated protein	0.15	9.83	0.07
TC1800008584.hg.1	ATP5F1A	ATP synthase F1 subunit alpha	0.15	9.79	0.08
TC1100009419.hg.1	EI24	EI24 autophagy associated transmembrane protein	0.15	8.99	0.08
TC0700006913.hg.1	GPNMB	glycoprotein nmb	0.15	5.28	0.08
TC0X00007378.hg.1	MAGEH1	MAGE family member H1	0.15	6.62	0.08
TC0700012182.hg.1	NAMPT	nicotinamide phosphoribosyltransferase	0.15	6.61	0.08
TC0600012512.hg.1	RARS2	arginyl-tRNA synthetase 2, mitochondrial	0.15	7.46	0.08
TC1200009132.hg.1	RNF10	ring finger protein 10	0.15	8.63	0.08
TC0100018439.hg.1	TAL1	TAL bHLH transcription factor 1, erythroid differentiation factor	0.15	7.67	0.08
TC1400010649.hg.1	VRK1	VRK serine/threonine kinase 1	0.15	8.81	0.08
TC1100013226.hg.1	ALG9	ALG9 alpha-1,2-mannosyltransferase	0.15	6.98	0.09
TC1200011400.hg.1	CCDC59	coiled-coil domain containing 59	0.15	9.11	0.09
TC1400009134.hg.1	SAV1	salvador family WW domain containing protein 1	0.15	6.67	0.09
TC1600011566.hg.1	TMEM170A	transmembrane protein 170A	0.15	8.85	0.09
TC1300009979.hg.1	UCHL3	ubiquitin C-terminal hydrolase L3	0.15	7.56	0.09
TC0800011139.hg.1	VIRMA	vir like m6A methyltransferase associated	0.15	8.20	0.09
TC0100018209.hg.1	ZBTB8A	zinc finger and BTB domain containing 8A	0.15	8.53	0.09
TC1900011880.hg.1	ZNF44	zinc finger protein 44	0.15	7.65	0.09
TC1200008591.hg.1	ACTR6	actin related protein 6	0.15	8.50	0.10
TC0500008794.hg.1	CTNNA1	catenin alpha 1	0.15	7.57	0.10
TC1200011711.hg.1	GNPTAB	N-acetylglucosamine-1-phosphate transferase subunits alpha and beta	0.15	9.19	0.10
TC0500011705.hg.1	NREP	neuronal regeneration related protein	0.15	9.96	0.10
TC0X00010473.hg.1	TSC22D3	TSC22 domain family member 3	0.15	6.15	0.10
TC0700006645.hg.1	USP42	ubiquitin specific peptidase 42	0.15	8.56	0.10
TC0700013368.hg.1	ZNF736	zinc finger protein 736	0.15	8.73	0.10
TC1000010651.hg.1	CSTF2T	cleavage stimulation factor subunit 2 tau variant	0.14	7.02	0.06
TC1400009248.hg.1	DLGAP5	DLG associated protein 5	0.14	9.99	0.06
TC2100008279.hg.1	ERVH48-1	endogenous retrovirus group 48 member 1	0.14	6.24	0.06
TC0200016222.hg.1	HES6	hes family bHLH transcription factor 6	0.14	6.02	0.06
TC0900009829.hg.1	NDUFB6	NADH:ubiquinone oxidoreductase subunit B6	0.14	8.77	0.06
TC0X00010098.hg.1	NEXMIF	neurite extension and migration factor	0.14	6.08	0.06
TC0X00009638.hg.1	OTUD5	OTU deubiquitinase 5	0.14	8.39	0.06
TC0200009074.hg.1	PTPN4	protein tyrosine phosphatase non-receptor type 4	0.14	8.17	0.06
TC1300007208.hg.1	RNASEH2B	ribonuclease H2 subunit B	0.14	8.83	0.06
TC2100007852.hg.1	RWDD2B	RWD domain containing 2B	0.14	6.17	0.06
TC1300007565.hg.1	SLAIN1	SLAIN motif family member 1	0.14	6.31	0.06
TC0500007179.hg.1	WDR70	WD repeat domain 70	0.14	7.03	0.06
TC1900010221.hg.1	ZNF681	zinc finger protein 681	0.14	8.66	0.06
TC1400010780.hg.1	ATXN3	ataxin 3	0.14	7.54	0.07
TC0500007875.hg.1	BHMT2	betaine--homocysteine S-methyltransferase 2	0.14	6.83	0.07
TC2200009350.hg.1	CSNK1E	casein kinase 1 epsilon	0.14	8.48	0.07
TC1700009619.hg.1	DLG4	discs large MAGUK scaffold protein 4	0.14	7.66	0.07
TC0900006961.hg.1	DNAJA1	DnaJ heat shock protein family (Hsp40) member A1	0.14	11.05	0.07
TC0100014926.hg.1	GFI1	growth factor independent 1 transcriptional repressor	0.14	9.04	0.07
TC1400010716.hg.1	HOMEZ	homeobox and leucine zipper encoding	0.14	7.66	0.07
TC0700008926.hg.1	ING3	inhibitor of growth family member 3	0.14	6.57	0.07
TC1000012577.hg.1	LIPA	lipase A, lysosomal acid type	0.14	8.03	0.07
TC2200006601.hg.1	MRPL40	mitochondrial ribosomal protein L40	0.14	7.32	0.07
TC0300007579.hg.1	PDE12	phosphodiesterase 12	0.14	7.48	0.07
TC0300009597.hg.1	PIK3CA	phosphatidylinositol-4,5-bisphosphate 3-kinase catalytic subunit alpha	0.14	8.90	0.07
TC2100008408.hg.1	POFUT2	protein O-fucosyltransferase 2	0.14	6.55	0.07
TC0100013853.hg.1	SLFNL1	schlafen like 1	0.14	5.32	0.07
TC0500009377.hg.1	SPDL1	spindle apparatus coiled-coil protein 1	0.14	8.40	0.07
TC2000007430.hg.1	SRSF6	serine and arginine rich splicing factor 6	0.14	9.85	0.07
TC0300008385.hg.1	TIGIT	T cell immunoreceptor with Ig and ITIM domains	0.14	5.12	0.07
TC0600006950.hg.1	TMEM170B	transmembrane protein 170B	0.14	5.58	0.07
TC0100018359.hg.1	TSNAX	translin associated factor X	0.14	7.91	0.07
TC0400006579.hg.1	ADD1	adducin 1	0.14	9.59	0.08
TC1100013093.hg.1	BCO2	beta-carotene oxygenase 2	0.14	4.90	0.08
TC2000007633.hg.1	DDX27	DEAD-box helicase 27	0.14	8.27	0.08
TC1500009804.hg.1	DENND4A	DENN domain containing 4A	0.14	8.15	0.08
TC1400007086.hg.1	LRR1	leucine rich repeat protein 1	0.14	7.55	0.08
TC0X00008739.hg.1	MAGEA4	MAGE family member A4	0.14	5.43	0.08
TC1400007440.hg.1	MTHFD1	methylenetetrahydrofolate dehydrogenase, cyclohydrolase and formyltetrahydrofolate synthetase 1	0.14	9.25	0.08
TC2000010002.hg.1	NCOA6	nuclear receptor coactivator 6	0.14	8.85	0.08
TC0300014052.hg.1	RYK	receptor like tyrosine kinase	0.14	8.27	0.08
TC1100012121.hg.1	TMEM123	transmembrane protein 123	0.14	10.91	0.08
TC0400007559.hg.1	TMEM165	transmembrane protein 165	0.14	8.48	0.08
TC1600006594.hg.1	TRAF7	TNF receptor associated factor 7	0.14	7.51	0.08
TC0100008554.hg.1	USP1	ubiquitin specific peptidase 1	0.14	10.10	0.08
TC0800011907.hg.1	ZFAT	zinc finger and AT-hook domain containing	0.14	7.62	0.08
TC1100006749.hg.1	ZNF215	zinc finger protein 215	0.14	7.70	0.08
TC0800009301.hg.1	C8orf33	chromosome 8 open reading frame 33	0.14	7.27	0.09
TC0900011673.hg.1	CRAT	carnitine O-acetyltransferase	0.14	6.10	0.09
TC0600011379.hg.1	MDC1	mediator of DNA damage checkpoint 1	0.14	7.07	0.09
TC1400006543.hg.1	METTL17	methyltransferase like 17	0.14	7.85	0.09
TC0800006692.hg.1	MSRA	methionine sulfoxide reductase A	0.14	5.57	0.09
TC1700007296.hg.1	MTRNR2L1	MT-RNR2 like 1	0.14	9.04	0.09
TC0800009905.hg.1	NEFL	neurofilament light chain	0.14	5.17	0.09
TC0600012713.hg.1	PREP	prolyl endopeptidase	0.14	7.94	0.09
TC1200010931.hg.1	PTGES3	prostaglandin E synthase 3	0.14	10.10	0.09
TC0800011249.hg.1	RNF19A	ring finger protein 19A, RBR E3 ubiquitin protein ligase	0.14	6.48	0.09
TC1900010701.hg.1	C19orf47	chromosome 19 open reading frame 47	0.14	7.53	0.10
TC1100011035.hg.1	CPSF7	cleavage and polyadenylation specific factor 7	0.14	9.03	0.10
TC0100012693.hg.1	DNAJC11	DnaJ heat shock protein family (Hsp40) member C11	0.14	8.87	0.10
TC0500009909.hg.1	IRX2	iroquois homeobox 2	0.14	5.57	0.10
TC1000012570.hg.1	NDST2	N-deacetylase and N-sulfotransferase 2	0.14	6.82	0.10
TC0900009290.hg.1	NOXA1	NADPH oxidase activator 1	0.14	5.47	0.10
TC0400010484.hg.1	PDS5A	PDS5 cohesin associated factor A	0.14	10.09	0.10
TC1900006764.hg.1	SAFB	scaffold attachment factor B	0.14	10.09	0.10
TC1700009651.hg.1	TP53	tumor protein p53	0.14	8.83	0.10
TC1800006656.hg.1	VAPA	VAMP associated protein A	0.14	9.75	0.10
TC1900010163.hg.1	ZNF43	zinc finger protein 43	0.14	10.40	0.10
TC0800009143.hg.1	ADGRB1	adhesion G protein-coupled receptor B1	0.13	5.78	0.07
TC0900012221.hg.1	APTX	aprataxin	0.13	8.19	0.07
TC1100011128.hg.1	ATL3	atlastin GTPase 3	0.13	9.88	0.07
TC0100012473.hg.1	CCNL2	cyclin L2	0.13	8.98	0.07
TC0100010565.hg.1	GORAB	golgin, RAB6 interacting	0.13	6.42	0.07
TC1700008882.hg.1	KCTD2	potassium channel tetramerization domain containing 2	0.13	7.43	0.07
TC1200012711.hg.1	LINC00173	long intergenic non-protein coding RNA 173	0.13	5.33	0.07
TC1300007104.hg.1	LRCH1	leucine rich repeats and calponin homology domain containing 1	0.13	6.60	0.07
TC0300008144.hg.1	NIT2	nitrilase family member 2	0.13	6.73	0.07
TC1200007810.hg.1	ORMDL2	ORMDL sphingolipid biosynthesis regulator 2	0.13	7.10	0.07
TC0900011519.hg.1	PPP6C	protein phosphatase 6 catalytic subunit	0.13	9.77	0.07
TC2000008985.hg.1	RBM39	RNA binding motif protein 39	0.13	9.52	0.07
TC0200014907.hg.1	SLC25A12	solute carrier family 25 member 12	0.13	7.90	0.07
TC0700013626.hg.1	SLC37A3	solute carrier family 37 member 3	0.13	8.31	0.07
TC0600010960.hg.1	TPMT	thiopurine S-methyltransferase	0.13	8.24	0.07
TC1000006616.hg.1	UCN3	urocortin 3	0.13	6.63	0.07
TC0600014006.hg.1	WDR27	WD repeat domain 27	0.13	6.17	0.07
TC0500007966.hg.1	XRCC4	X-ray repair cross complementing 4	0.13	7.29	0.07
TC0100007570.hg.1	YTHDF2	YTH N6-methyladenosine RNA binding protein 2	0.13	9.34	0.07
TC0700007807.hg.1	ZNF92	zinc finger protein 92	0.13	8.61	0.07
TC1100008983.hg.1	ACAT1	acetyl-CoA acetyltransferase 1	0.13	8.24	0.08
TC0600012817.hg.1	AK9	adenylate kinase 9	0.13	5.17	0.08
TC1000012575.hg.1	ATAD1	ATPase family AAA domain containing 1	0.13	8.92	0.08
TC0600012814.hg.1	CD164	CD164 molecule	0.13	11.38	0.08
TC0200009065.hg.1	DBI	diazepam binding inhibitor, acyl-CoA binding protein	0.13	9.41	0.08
TC2000008960.hg.1	EDEM2	ER degradation enhancing alpha-mannosidase like protein 2	0.13	7.10	0.08
TC2200008611.hg.1	EIF3D	eukaryotic translation initiation factor 3 subunit D	0.13	9.89	0.08
TC1600009864.hg.1	IL27	interleukin 27	0.13	4.93	0.08
TC0900008156.hg.1	NCBP1	nuclear cap binding protein subunit 1	0.13	8.81	0.08
TC0700013612.hg.1	NDUFA5	NADH:ubiquinone oxidoreductase subunit A5	0.13	7.76	0.08
TC0200016750.hg.1	NFE2L2	nuclear factor, erythroid 2 like 2	0.13	7.98	0.08
TC1200011321.hg.1	OSBPL8	oxysterol binding protein like 8	0.13	9.63	0.08
TC1800008116.hg.1	AFG3L2	AFG3 like matrix AAA peptidase subunit 2	0.13	8.14	0.09
TC0100007378.hg.1	CLIC4	chloride intracellular channel 4	0.13	9.25	0.09
TC0X00009648.hg.1	TFE3	transcription factor binding to IGHM enhancer 3	0.13	6.86	0.09
TC1900011690.hg.1	ZNF493	zinc finger protein 493	0.13	7.39	0.09
TC0600007852.hg.1	C6orf89	chromosome 6 open reading frame 89	0.13	8.31	0.10
TC0500007465.hg.1	GPBP1	GC-rich promoter binding protein 1	0.13	7.95	0.10
TC1600011047.hg.1	HSDL1	hydroxysteroid dehydrogenase like 1	0.13	7.50	0.10
TC1000012566.hg.1	MRPS16	mitochondrial ribosomal protein S16	0.13	8.51	0.10
TC0300013360.hg.1	ABCC5	ATP binding cassette subfamily C member 5	0.12	7.31	0.07
TC0300009126.hg.1	GYG1	glycogenin 1	0.12	5.21	0.07
TC1700007519.hg.1	PSMD11	proteasome 26S subunit, non-ATPase 11	0.12	10.32	0.07
TC1700008549.hg.1	TANC2	tetratricopeptide repeat, ankyrin repeat and coiled-coil containing 2	0.12	6.96	0.07
TC0700013371.hg.1	ZNF138	zinc finger protein 138	0.12	8.98	0.07
TC1400007950.hg.1	CALM1	calmodulin 1	0.12	8.27	0.08
TC1000008613.hg.1	CNNM1	cyclin and CBS domain divalent metal cation transport mediator 1	0.12	5.59	0.08
TC1600009381.hg.1	DEXI	Dexi homolog	0.12	6.48	0.08
TC1400006711.hg.1	DHRS4L1	dehydrogenase/reductase 4 like 1	0.12	7.11	0.08
TC1700011967.hg.1	EIF4A3	eukaryotic translation initiation factor 4A3	0.12	7.60	0.08
TC0900010311.hg.1	FAM27E3	family with sequence similarity 27 member E3	0.12	7.94	0.08
TC1800008418.hg.1	GAREM1	GRB2 associated regulator of MAPK1 subtype 1	0.12	5.45	0.08
TC1300008511.hg.1	KATNAL1	katanin catalytic subunit A1 like 1	0.12	7.91	0.08
TC1200012818.hg.1	LLPH	LLP homolog, long-term synaptic facilitation factor	0.12	7.49	0.08
TC2100007460.hg.1	MCM3AP-AS1	MCM3AP antisense RNA 1	0.12	7.19	0.08
TC1200008517.hg.1	METAP2	methionyl aminopeptidase 2	0.12	8.31	0.08
TC1100007139.hg.1	METTL15	methyltransferase like 15	0.12	8.39	0.08
TC0200016018.hg.1	NCL	nucleolin	0.12	11.10	0.08
TC1400009711.hg.1	NEK9	NIMA related kinase 9	0.12	7.19	0.08
TC0300014093.hg.1	PCYT1A	phosphate cytidylyltransferase 1A, choline	0.12	8.20	0.08
TC0100007690.hg.1	RBBP4	RB binding protein 4, chromatin remodeling factor	0.12	10.07	0.08
TC0400008359.hg.1	RPL34	ribosomal protein L34	0.12	12.11	0.08
TC0100016364.hg.1	SCYL3	SCY1 like pseudokinase 3	0.12	6.69	0.08
TC1100011966.hg.1	SLC36A4	solute carrier family 36 member 4	0.12	7.55	0.08
TC0200008447.hg.1	TEKT4	tektin 4	0.12	5.09	0.08
TC0Y00006642.hg.1	TMSB4Y	thymosin beta 4 Y-linked	0.12	10.17	0.08
TC0600007544.hg.1	TUBB	tubulin beta class I	0.12	11.88	0.08
TC0500008830.hg.1	UBE2D2	ubiquitin conjugating enzyme E2 D2	0.12	8.97	0.08
TC0700009872.hg.1	UBE3C	ubiquitin protein ligase E3C	0.12	8.10	0.08
TC1900011280.hg.1	ZNF350	zinc finger protein 350	0.12	7.41	0.08
TC0300014094.hg.1	DYNLT2B	dynein light chain Tctex-type 2B	0.12	6.96	0.09
TC2000007942.hg.1	FAM217B	family with sequence similarity 217 member B	0.12	8.00	0.09
TC1100007227.hg.1	HIPK3	homeodomain interacting protein kinase 3	0.12	8.80	0.09
TC1700009590.hg.1	KIAA0753	KIAA0753	0.12	6.47	0.09
TC1700012283.hg.1	LUC7L3	LUC7 like 3 pre-mRNA splicing factor	0.12	10.53	0.09
TC0200010972.hg.1	MFF	mitochondrial fission factor	0.12	8.14	0.09
TC0300013854.hg.1	NXPE3	neurexophilin and PC-esterase domain family member 3	0.12	6.26	0.09
TC0400012029.hg.1	OTUD4	OTU deubiquitinase 4	0.12	9.37	0.09
TC0700012086.hg.1	POLR2J	RNA polymerase II subunit J	0.12	10.52	0.09
TC2000009026.hg.1	RBL1	RB transcriptional corepressor like 1	0.12	9.88	0.09
TC2200007085.hg.1	RNF185	ring finger protein 185	0.12	6.91	0.09
TC1000010758.hg.1	RTKN2	rhotekin 2	0.12	8.56	0.09
TC0100009344.hg.1	SARS1	seryl-tRNA synthetase 1	0.12	8.08	0.09
TC0900009844.hg.1	SMU1	SMU1 DNA replication regulator and spliceosomal factor	0.12	9.62	0.09
TC1800008405.hg.1	TRAPPC8	trafficking protein particle complex subunit 8	0.12	8.01	0.09
TC0300014075.hg.1	TRIM59	tripartite motif containing 59	0.12	9.65	0.09
TC0600006611.hg.1	WRNIP1	WRN helicase interacting protein 1	0.12	7.77	0.09
TC0300006489.hg.1	ARL8B	ADP ribosylation factor like GTPase 8B	0.12	8.43	0.10
TC2100008490.hg.1	BACH1	BTB domain and CNC homolog 1	0.12	8.04	0.10
TC0800006746.hg.1	BLK	BLK proto-oncogene, Src family tyrosine kinase	0.12	7.49	0.10
TC1500009567.hg.1	LIPC-AS1	LIPC antisense RNA 1	0.12	5.82	0.10
TC1700007700.hg.1	MRPL45	mitochondrial ribosomal protein L45	0.12	9.00	0.10
TC1100012033.hg.1	MTMR2	myotubularin related protein 2	0.12	8.67	0.10
TC1200012747.hg.1	RBP5	retinol binding protein 5	0.12	5.64	0.10
TC1700010693.hg.1	ACLY	ATP citrate lyase	0.11	10.40	0.08
TC0100013751.hg.1	C1orf109	chromosome 1 open reading frame 109	0.11	7.49	0.08
TC1000007748.hg.1	CDK1	cyclin dependent kinase 1	0.11	8.98	0.08
TC0200014288.hg.1	FAM168B	family with sequence similarity 168 member B	0.11	8.09	0.08
TC2100008495.hg.1	IL10RB	interleukin 10 receptor subunit beta	0.11	6.98	0.08
TC0800006925.hg.1	INTS10	integrator complex subunit 10	0.11	7.25	0.08
TC1800008730.hg.1	MBD2	methyl-CpG binding domain protein 2	0.11	9.62	0.08
TC0100010592.hg.1	PRRC2C	proline rich coiled-coil 2C	0.11	10.18	0.08
TC0100018567.hg.1	RBM34	RNA binding motif protein 34	0.11	9.14	0.08
TC0200015348.hg.1	SF3B1	splicing factor 3b subunit 1	0.11	8.67	0.08
TC0100016024.hg.1	SH2D2A	SH2 domain containing 2A	0.11	5.22	0.08
TC2000009914.hg.1	TGIF2	TGFB induced factor homeobox 2	0.11	8.06	0.08
TC0800006680.hg.1	TNKS	tankyrase	0.11	6.82	0.08
TC0400008876.hg.1	USP38	ubiquitin specific peptidase 38	0.11	7.93	0.08
TC1800007797.hg.1	ATP9B	ATPase phospholipid transporting 9B (putative)	0.11	8.61	0.09
TC0800012405.hg.1	FUT10	fucosyltransferase 10	0.11	7.89	0.09
TC2000008473.hg.1	KIF16B	kinesin family member 16B	0.11	6.16	0.09
TC1900009417.hg.1	MLLT1	MLLT1 super elongation complex subunit	0.11	7.46	0.09
TC1100008147.hg.1	NDUFV1	NADH:ubiquinone oxidoreductase core subunit V1	0.11	8.96	0.09
TC1500008984.hg.1	NOP10	NOP10 ribonucleoprotein	0.11	9.92	0.09
TC0100010416.hg.1	PBX1	PBX homeobox 1	0.11	5.38	0.09
TC0700013590.hg.1	PTCD1	pentatricopeptide repeat domain 1	0.11	5.30	0.09
TC0X00011237.hg.1	RAB39B	RAB39B, member RAS oncogene family	0.11	6.03	0.09
TC0700006836.hg.1	RPL21	ribosomal protein L21	0.11	10.18	0.09
TC0100008336.hg.1	SCP2	sterol carrier protein 2	0.11	10.09	0.09
TC1900008435.hg.1	SELENOW	selenoprotein W	0.11	8.82	0.09
TC0100007954.hg.1	SMAP2	small ArfGAP2	0.11	9.18	0.09
TC2000009972.hg.1	SNRPB	small nuclear ribonucleoprotein polypeptides B and B1	0.11	7.83	0.09
TC1200008525.hg.1	SNRPF	small nuclear ribonucleoprotein polypeptide F	0.11	8.67	0.09
TC1700008564.hg.1	TACO1	translational activator of cytochrome c oxidase I	0.11	7.50	0.09
TC0900011257.hg.1	WDR31	WD repeat domain 31	0.11	5.95	0.09
TC1600009642.hg.1	GDE1	glycerophosphodiester phosphodiesterase 1	0.11	7.71	0.10
TC1700012423.hg.1	LRRC37A4P	leucine rich repeat containing 37 member A4, pseudogene	0.11	8.23	0.10
TC0300009602.hg.1	MFN1	mitofusin 1	0.11	6.92	0.10
TC0200010927.hg.1	MRPL44	mitochondrial ribosomal protein L44	0.11	7.76	0.10
TC0600013709.hg.1	SERAC1	serine active site containing 1	0.11	6.81	0.10
TC0100012272.hg.1	CNST	consortin, connexin sorting protein	0.10	7.40	0.09
TC0200009041.hg.1	DDX18	DEAD-box helicase 18	0.10	8.76	0.09
TC1000012399.hg.1	ECHS1	enoyl-CoA hydratase, short chain 1	0.10	7.43	0.09
TC0800012144.hg.1	EEF1D	eukaryotic translation elongation factor 1 delta	0.10	11.83	0.09
TC1400007695.hg.1	EIF2B2	eukaryotic translation initiation factor 2B subunit beta	0.10	7.95	0.09
TC1900010017.hg.1	ELL	elongation factor for RNA polymerase II	0.10	6.83	0.09
TC0800009717.hg.1	FGF20	fibroblast growth factor 20	0.10	5.48	0.09
TC0600012625.hg.1	GPR63	G protein-coupled receptor 63	0.10	5.64	0.09
TC0700008010.hg.1	GTF2I	general transcription factor IIi	0.10	10.51	0.09
TC0100012097.hg.1	LGALS8	galectin 8	0.10	7.18	0.09
TC0200016772.hg.1	NHEJ1	non-homologous end joining factor 1	0.10	7.40	0.09
TC0900011501.hg.1	NR6A1	nuclear receptor subfamily 6 group A member 1	0.10	6.15	0.09
TC0X00007686.hg.1	PBDC1	polysaccharide biosynthesis domain containing 1	0.10	7.83	0.09
TC1900009302.hg.1	PIP5K1C	phosphatidylinositol-4-phosphate 5-kinase type 1 gamma	0.10	6.98	0.09
TC0700013602.hg.1	POLR2J3	RNA polymerase II subunit J3	0.10	9.45	0.09
TC1900007098.hg.1	RNASEH2A	ribonuclease H2 subunit A	0.10	8.46	0.09
TC0X00009255.hg.1	RPL9	ribosomal protein L9	0.10	10.16	0.09
TC1700010564.hg.1	STAC2	SH3 and cysteine rich domain 2	0.10	5.02	0.09
TC1500007056.hg.1	ADAL	adenosine deaminase like	0.10	6.61	0.10
TC1600006995.hg.1	BFAR	bifunctional apoptosis regulator	0.10	8.85	0.10
TC1400008173.hg.1	CCNK	cyclin K	0.10	9.06	0.10
TC1600011570.hg.1	CMC2	C-X9-C motif containing 2	0.10	8.04	0.10
TC1100009004.hg.1	FDX1	ferredoxin 1	0.10	6.94	0.10
TC0400008329.hg.1	GSTCD	glutathione S-transferase C-terminal domain containing	0.10	9.40	0.10
TC2200007662.hg.1	GTSE1	G2 and S-phase expressed 1	0.10	7.66	0.10
TC0X00010033.hg.1	HDAC8	histone deacetylase 8	0.10	7.28	0.10
TC0600010948.hg.1	NUP153	nucleoporin 153	0.10	9.94	0.10
TC1400008119.hg.1	PAPOLA	poly(A) polymerase alpha	0.10	10.53	0.10
TC0900011510.hg.1	RPL35	ribosomal protein L35	0.10	11.47	0.10
TC1500010051.hg.1	RPP25	ribonuclease P and MRP subunit p25	0.10	5.64	0.10
TC0200013075.hg.1	TPRKB	TP53RK binding protein	0.10	6.85	0.10
TC0X00008273.hg.1	ZBTB33	zinc finger and BTB domain containing 33	0.10	8.57	0.10
TC1900009003.hg.1	ZNF134	zinc finger protein 134	0.10	8.83	0.10
TC0200015838.hg.1	FARSB	phenylalanyl-tRNA synthetase subunit beta	0.09	9.86	0.10
TC1600008231.hg.1	NFAT5	nuclear factor of activated T cells 5	0.09	7.88	0.10
TC0600014143.hg.1	PHF3	PHD finger protein 3	0.09	10.32	0.10
TC0100012475.hg.1	MRPL20	mitochondrial ribosomal protein L20	-0.09	10.01	0.10
TC0900012231.hg.1	SHB	SH2 domain containing adaptor protein B	-0.09	5.86	0.10
TC0700009690.hg.1	ABCB8	ATP binding cassette subfamily B member 8	-0.10	5.56	0.09
TC1500008245.hg.1	ABHD2	abhydrolase domain containing 2, acylglycerol lipase	-0.10	8.90	0.09
TC0300011273.hg.1	ARF4	ADP ribosylation factor 4	-0.10	9.62	0.09
TC1400007098.hg.1	ARF6	ADP ribosylation factor 6	-0.10	9.19	0.09
TC1200012640.hg.1	BLOC1S1	biogenesis of lysosomal organelles complex 1 subunit 1	-0.10	9.08	0.09
TC1700010798.hg.1	DUSP3	dual specificity phosphatase 3	-0.10	6.93	0.09
TC0900010878.hg.1	FANCC	FA complementation group C	-0.10	7.34	0.09
TC0800007419.hg.1	GPAT4	glycerol-3-phosphate acyltransferase 4	-0.10	8.31	0.09
TC0700007002.hg.1	HOXA-AS3	HOXA cluster antisense RNA 3	-0.10	5.02	0.09
TC1700012216.hg.1	LGALS9	galectin 9	-0.10	8.13	0.09
TC1100008002.hg.1	MRPL49	mitochondrial ribosomal protein L49	-0.10	7.37	0.09
TC0800010360.hg.1	PRKDC	protein kinase, DNA-activated, catalytic subunit	-0.10	9.56	0.09
TC1900011327.hg.1	ZNF160	zinc finger protein 160	-0.10	8.01	0.09
TC0700008263.hg.1	DBF4	DBF4 zinc finger	-0.10	8.98	0.10
TC0100016035.hg.1	ETV3	ETS variant transcription factor 3	-0.10	8.09	0.10
TC0600007092.hg.1	FAM8A1	family with sequence similarity 8 member A1	-0.10	7.31	0.10
TC1200012655.hg.1	HELB	DNA helicase B	-0.10	7.51	0.10
TC1900011475.hg.1	ISOC2	isochorismatase domain containing 2	-0.10	7.31	0.10
TC2100008385.hg.1	SUMO3	small ubiquitin like modifier 3	-0.10	9.79	0.10
TC1000007889.hg.1	SUPV3L1	Suv3 like RNA helicase	-0.10	8.34	0.10
TC0500012059.hg.1	VDAC1	voltage dependent anion channel 1	-0.10	9.66	0.10
TC2000009292.hg.1	ZMYND8	zinc finger MYND-type containing 8	-0.10	9.68	0.10
TC2200007626.hg.1	ATXN10	ataxin 10	-0.11	9.46	0.08
TC0100018462.hg.1	CLCC1	chloride channel CLIC like 1	-0.11	7.17	0.08
TC0800009240.hg.1	MAF1	MAF1 homolog, negative regulator of RNA polymerase III	-0.11	9.04	0.08
TC1700008151.hg.1	NFE2L1	nuclear factor, erythroid 2 like 1	-0.11	8.93	0.08
TC2000008027.hg.1	NTSR1	neurotensin receptor 1	-0.11	5.44	0.08
TC0X00007034.hg.1	NYX	nyctalopin	-0.11	5.91	0.08
TC1900010391.hg.1	PEPD	peptidase D	-0.11	7.41	0.08
TC0300007294.hg.1	PTPN23	protein tyrosine phosphatase non-receptor type 23	-0.11	6.89	0.08
TC0100009658.hg.1	SRGAP2C	SLIT-ROBO Rho GTPase activating protein 2C	-0.11	8.72	0.08
TC0700008568.hg.1	SRRT	serrate, RNA effector molecule	-0.11	8.59	0.08
TC1000007483.hg.1	WASHC2C	WASH complex subunit 2C	-0.11	9.21	0.08
TC1600010752.hg.1	AARS1	alanyl-tRNA synthetase 1	-0.11	8.91	0.09
TC2200008007.hg.1	ARVCF	ARVCF delta catenin family member	-0.11	5.18	0.09
TC0200007184.hg.1	BIRC6	baculoviral IAP repeat containing 6	-0.11	8.21	0.09
TC0600011809.hg.1	CCND3	cyclin D3	-0.11	10.23	0.09
TC0300006961.hg.1	CMTM8	CKLF like MARVEL transmembrane domain containing 8	-0.11	6.94	0.09
TC1200012800.hg.1	DNAJC14	DnaJ heat shock protein family (Hsp40) member C14	-0.11	5.52	0.09
TC1000007925.hg.1	EIF4EBP2	eukaryotic translation initiation factor 4E binding protein 2	-0.11	10.79	0.09
TC0100010102.hg.1	FLAD1	flavin adenine dinucleotide synthetase 1	-0.11	6.86	0.09
TC1500010080.hg.1	IMP3	IMP U3 small nucleolar ribonucleoprotein 3	-0.11	7.82	0.09
TC0300012171.hg.1	IQCB1	IQ motif containing B1	-0.11	9.13	0.09
TC0100007670.hg.1	IQCC	IQ motif containing C	-0.11	6.73	0.09
TC1900009765.hg.1	LYL1	LYL1 basic helix-loop-helix family member	-0.11	7.41	0.09
TC1000011658.hg.1	NPM3	nucleophosmin/nucleoplasmin 3	-0.11	7.37	0.09
TC1900008498.hg.1	NUCB1	nucleobindin 1	-0.11	8.22	0.09
TC0500010599.hg.1	OXCT1	3-oxoacid CoA-transferase 1	-0.11	9.14	0.09
TC1200012588.hg.1	P3H3	prolyl 3-hydroxylase 3	-0.11	6.61	0.09
TC2000006576.hg.1	PRNP	prion protein	-0.11	7.73	0.09
TC0300011383.hg.1	PSMD6	proteasome 26S subunit, non-ATPase 6	-0.11	8.87	0.09
TC1100009168.hg.1	SIDT2	SID1 transmembrane family member 2	-0.11	6.30	0.09
TC0X00009661.hg.1	SYP	synaptophysin	-0.11	5.32	0.09
TC1700008868.hg.1	TMEM104	transmembrane protein 104	-0.11	7.46	0.09
TC1100013002.hg.1	TMX2-CTNND1	TMX2-CTNND1 readthrough (NMD candidate)	-0.11	8.04	0.09
TC2200008827.hg.1	TOB2	transducer of ERBB2, 2	-0.11	7.42	0.09
TC0100017118.hg.1	YOD1	YOD1 deubiquitinase	-0.11	6.96	0.09
TC1100009210.hg.1	ARCN1	archain 1	-0.11	9.99	0.10
TC0200014414.hg.1	CXCR4	C-X-C motif chemokine receptor 4	-0.11	10.87	0.10
TC1900006956.hg.1	PIN1	peptidylprolyl cis/trans isomerase, NIMA-interacting 1	-0.11	8.01	0.10
TC1800006739.hg.1	PSMG2	proteasome assembly chaperone 2	-0.11	9.18	0.10
TC2000007277.hg.1	RPN2	ribophorin II	-0.11	11.01	0.10
TC2200008434.hg.1	SF3A1	splicing factor 3a subunit 1	-0.11	9.29	0.10
TC0200007050.hg.1	AGBL5	AGBL carboxypeptidase 5	-0.12	8.95	0.07
TC2000007343.hg.1	DHX35	DEAH-box helicase 35	-0.12	6.99	0.07
TC1600011045.hg.1	MBTPS1	membrane bound transcription factor peptidase, site 1	-0.12	8.38	0.07
TC0400012378.hg.1	SH3RF1	SH3 domain containing ring finger 1	-0.12	7.26	0.07
TC1200008906.hg.1	TRAFD1	TRAF-type zinc finger domain containing 1	-0.12	7.78	0.07
TC1400007442.hg.1	ZBTB1	zinc finger and BTB domain containing 1	-0.12	7.96	0.07
TC0100016971.hg.1	ADIPOR1	adiponectin receptor 1	-0.12	10.04	0.08
TC0700011166.hg.1	CHCHD2	coiled-coil-helix-coiled-coil-helix domain containing 2	-0.12	10.39	0.08
TC0300014020.hg.1	CLDND1	claudin domain containing 1	-0.12	9.51	0.08
TC0200011703.hg.1	CYS1	cystin 1	-0.12	7.37	0.08
TC0800008916.hg.1	EFR3A	EFR3 homolog A	-0.12	7.59	0.08
TC0100009939.hg.1	GABPB2	GA binding protein transcription factor subunit beta 2	-0.12	8.08	0.08
TC1900010651.hg.1	GMFG	glia maturation factor gamma	-0.12	10.86	0.08
TC0100012674.hg.1	GPR153	G protein-coupled receptor 153	-0.12	6.40	0.08
TC0300013337.hg.1	MCF2L2	MCF.2 cell line derived transforming sequence-like 2	-0.12	5.75	0.08
TC0700008542.hg.1	MEPCE	methylphosphate capping enzyme	-0.12	7.28	0.08
TC0200014870.hg.1	METTL5	methyltransferase 5, N6-adenosine	-0.12	9.37	0.08
TC0200009281.hg.1	MZT2B	mitotic spindle organizing protein 2B	-0.12	9.23	0.08
TC0300006694.hg.1	NR2C2	nuclear receptor subfamily 2 group C member 2	-0.12	9.35	0.08
TC0600008057.hg.1	PTCRA	pre T cell antigen receptor alpha	-0.12	6.05	0.08
TC1700012484.hg.1	PYCR1	pyrroline-5-carboxylate reductase 1	-0.12	5.35	0.08
TC1200011845.hg.1	SELPLG	selectin P ligand	-0.12	6.67	0.08
TC1600010168.hg.1	SHCBP1	SHC binding and spindle associated 1	-0.12	9.12	0.08
TC0600013464.hg.1	SHPRH	SNF2 histone linker PHD RING helicase	-0.12	8.47	0.08
TC1900007208.hg.1	SYDE1	synapse defective Rho GTPase homolog 1	-0.12	5.03	0.08
TC1000007701.hg.1	TFAM	transcription factor A, mitochondrial	-0.12	9.75	0.08
TC1100006485.hg.1	TMEM80	transmembrane protein 80	-0.12	7.51	0.08
TC1800009284.hg.1	C18orf32	chromosome 18 open reading frame 32	-0.12	7.12	0.09
TC0100008163.hg.1	DMBX1	diencephalon/mesencephalon homeobox 1	-0.12	5.05	0.09
TC1900009528.hg.1	KANK3	KN motif and ankyrin repeat domains 3	-0.12	6.18	0.09
TC1700010050.hg.1	LGALS9B	galectin 9B	-0.12	7.69	0.09
TC1600007753.hg.1	LONP2	lon peptidase 2, peroxisomal	-0.12	8.88	0.09
TC1200012731.hg.1	PGAM5	PGAM family member 5, mitochondrial serine/threonine protein phosphatase	-0.12	7.78	0.09
TC1400008684.hg.1	PRMT5	protein arginine methyltransferase 5	-0.12	9.32	0.09
TC0100013696.hg.1	PSMB2	proteasome 20S subunit beta 2	-0.12	10.17	0.09
TC1400008689.hg.1	PSMB5	proteasome 20S subunit beta 5	-0.12	7.99	0.09
TC1200009546.hg.1	SLC6A12	solute carrier family 6 member 12	-0.12	6.78	0.09
TC1000010593.hg.1	TMEM273	transmembrane protein 273	-0.12	6.04	0.09
TC0X00007353.hg.1	TSR2	TSR2 ribosome maturation factor	-0.12	7.63	0.09
TC0800012132.hg.1	ZC3H3	zinc finger CCCH-type containing 3	-0.12	6.90	0.09
TC0700012760.hg.1	ZC3HAV1L	zinc finger CCCH-type containing, antiviral 1 like	-0.12	8.37	0.09
TC0200009994.hg.1	CDCA7	cell division cycle associated 7	-0.12	8.49	0.10
TC0200014407.hg.1	DARS1	aspartyl-tRNA synthetase 1	-0.12	9.57	0.10
TC1500008616.hg.1	HERC2P3	HERC2 pseudogene 3	-0.12	8.09	0.10
TC0200006835.hg.1	MSGN1	mesogenin 1	-0.12	6.49	0.10
TC0800008032.hg.1	ZC2HC1A	zinc finger C2HC-type containing 1A	-0.12	6.44	0.10
TC2000009624.hg.1	APCDD1L	APC down-regulated 1 like	-0.13	5.61	0.07
TC1900011777.hg.1	CYTH2	cytohesin 2	-0.13	8.98	0.07
TC0600012379.hg.1	ELOVL4	ELOVL fatty acid elongase 4	-0.13	6.19	0.07
TC1500010093.hg.1	ETFA	electron transfer flavoprotein subunit alpha	-0.13	7.24	0.07
TC1100011446.hg.1	FGF19	fibroblast growth factor 19	-0.13	5.48	0.07
TC1700009275.hg.1	FN3K	fructosamine 3 kinase	-0.13	5.68	0.07
TC0200007096.hg.1	FOSL2	FOS like 2, AP-1 transcription factor subunit	-0.13	6.78	0.07
TC0900008827.hg.1	FPGS	folylpolyglutamate synthase	-0.13	8.31	0.07
TC0500006579.hg.1	IRX1	iroquois homeobox 1	-0.13	5.90	0.07
TC2200008654.hg.1	MFNG	MFNG O-fucosylpeptide 3-beta-N-acetylglucosaminyltransferase	-0.13	7.95	0.07
TC1900007319.hg.1	MRPL34	mitochondrial ribosomal protein L34	-0.13	8.18	0.07
TC1200012803.hg.1	NACA	nascent polypeptide associated complex subunit alpha	-0.13	11.67	0.07
TC1100012997.hg.1	NDUFS3	NADH:ubiquinone oxidoreductase core subunit S3	-0.13	8.46	0.07
TC0600014283.hg.1	NUDT3	nudix hydrolase 3	-0.13	8.79	0.07
TC1700010560.hg.1	PLXDC1	plexin domain containing 1	-0.13	5.16	0.07
TC0X00007127.hg.1	RBM10	RNA binding motif protein 10	-0.13	7.55	0.07
TC1400007639.hg.1	RIOX1	ribosomal oxygenase 1	-0.13	7.69	0.07
TC0400006578.hg.1	SH3BP2	SH3 domain binding protein 2	-0.13	7.09	0.07
TC0100013949.hg.1	SLC6A9	solute carrier family 6 member 9	-0.13	6.60	0.07
TC0700008579.hg.1	TRIM56	tripartite motif containing 56	-0.13	7.31	0.07
TC0200008507.hg.1	ARID5A	AT-rich interaction domain 5A	-0.13	6.57	0.08
TC0100009402.hg.1	CEPT1	choline/ethanolamine phosphotransferase 1	-0.13	8.72	0.08
TC1900008833.hg.1	CNOT3	CCR4-NOT transcription complex subunit 3	-0.13	6.66	0.08
TC0200007872.hg.1	ETAA1	ETAA1 activator of ATR kinase	-0.13	7.27	0.08
TC0900009958.hg.1	FAM221B	family with sequence similarity 221 member B	-0.13	5.22	0.08
TC1900011207.hg.1	JOSD2	Josephin domain containing 2	-0.13	7.16	0.08
TC0100017713.hg.1	TTC13	tetratricopeptide repeat domain 13	-0.13	7.59	0.08
TC0500009603.hg.1	UNC5A	unc-5 netrin receptor A	-0.13	5.60	0.08
TC0200016476.hg.1	WBP1	WW domain binding protein 1	-0.13	9.12	0.08
TC0900010980.hg.1	ANKS6	ankyrin repeat and sterile alpha motif domain containing 6	-0.13	6.46	0.09
TC1000012496.hg.1	AS3MT	arsenite methyltransferase	-0.13	7.50	0.09
TC0100014889.hg.1	BARHL2	BarH like homeobox 2	-0.13	5.27	0.09
TC0100017368.hg.1	BPNT1	3'(2'), 5'-bisphosphate nucleotidase 1	-0.13	8.38	0.09
TC1900007405.hg.1	CRTC1	CREB regulated transcription coactivator 1	-0.13	7.34	0.09
TC1700012089.hg.1	DCXR	dicarbonyl and L-xylulose reductase	-0.13	7.71	0.09
TC0200010046.hg.1	HOXD12	homeobox D12	-0.13	5.88	0.09
TC2100008577.hg.1	KRTAP10-6	keratin associated protein 10-6	-0.13	5.44	0.09
TC0300011088.hg.1	MST1R	macrophage stimulating 1 receptor	-0.13	5.87	0.09
TC0900012192.hg.1	PHPT1	phosphohistidine phosphatase 1	-0.13	8.43	0.09
TC0X00008437.hg.1	STK26	serine/threonine kinase 26	-0.13	9.12	0.09
TC0600010777.hg.1	TFAP2A	transcription factor AP-2 alpha	-0.13	6.54	0.09
TC1900011824.hg.1	ZNF587B	zinc finger protein 587B	-0.13	7.60	0.09
TC0400009894.hg.1	C4orf50	chromosome 4 open reading frame 50	-0.13	5.56	0.10
TC0100018441.hg.1	CDCP2	CUB domain containing protein 2	-0.13	6.99	0.10
TC0100010000.hg.1	LCE2B	late cornified envelope 2B	-0.13	5.34	0.10
TC0300011023.hg.1	SHISA5	shisa family member 5	-0.13	10.27	0.10
TC0800012281.hg.1	C8orf58	chromosome 8 open reading frame 58	-0.14	5.34	0.06
TC1900010602.hg.1	GGN	gametogenetin	-0.14	5.77	0.06
TC1000006464.hg.1	GTPBP4	GTP binding protein 4	-0.14	8.12	0.06
TC0500006737.hg.1	MARCHF6	membrane associated ring-CH-type finger 6	-0.14	9.81	0.06
TC1400007354.hg.1	PPM1A	protein phosphatase, Mg2+/Mn2+ dependent 1A	-0.14	9.61	0.06
TC0800008295.hg.1	PTDSS1	phosphatidylserine synthase 1	-0.14	8.87	0.06
TC0600006653.hg.1	RIPK1	receptor interacting serine/threonine kinase 1	-0.14	7.37	0.06
TC1100012470.hg.1	SCN2B	sodium voltage-gated channel beta subunit 2	-0.14	6.10	0.06
TC2000008140.hg.1	SLC52A3	solute carrier family 52 member 3	-0.14	5.79	0.06
TC1100011155.hg.1	TRPT1	tRNA phosphotransferase 1	-0.14	6.82	0.06
TC1900007619.hg.1	ZNF726	zinc finger protein 726	-0.14	7.66	0.06
TC0700011962.hg.1	AZGP1	alpha-2-glycoprotein 1, zinc-binding	-0.14	5.52	0.07
TC1900011767.hg.1	BLOC1S3	biogenesis of lysosomal organelles complex 1 subunit 3	-0.14	5.91	0.07
TC0200011413.hg.1	BOK	BCL2 family apoptosis regulator BOK	-0.14	5.76	0.07
TC1900009198.hg.1	BTBD2	BTB domain containing 2	-0.14	9.03	0.07
TC0900011650.hg.1	DYNC2I2	dynein 2 intermediate chain 2	-0.14	7.03	0.07
TC1600006569.hg.1	FAHD1	fumarylacetoacetate hydrolase domain containing 1	-0.14	5.50	0.07
TC0500011655.hg.1	FBXL17	F-box and leucine rich repeat protein 17	-0.14	6.81	0.07
TC0100007676.hg.1	LCK	LCK proto-oncogene, Src family tyrosine kinase	-0.14	10.44	0.07
TC0X00011223.hg.1	MPP1	membrane palmitoylated protein 1	-0.14	10.01	0.07
TC1700009256.hg.1	NARF	nuclear prelamin A recognition factor	-0.14	9.59	0.07
TC1300008023.hg.1	NAXD	NAD(P)HX dehydratase	-0.14	5.60	0.07
TC1700011045.hg.1	PHB	prohibitin	-0.14	10.28	0.07
TC1100009248.hg.1	RNF26	ring finger protein 26	-0.14	7.36	0.07
TC0200015211.hg.1	SLC40A1	solute carrier family 40 member 1	-0.14	7.37	0.07
TC2100007964.hg.1	SYNJ1	synaptojanin 1	-0.14	6.14	0.07
TC1000008447.hg.1	TNKS2	tankyrase 2	-0.14	9.00	0.07
TC1900007675.hg.1	VSTM2B	V-set and transmembrane domain containing 2B	-0.14	5.24	0.07
TC0100009215.hg.1	CDC14A	cell division cycle 14A	-0.14	8.51	0.08
TC1200007835.hg.1	COQ10A	coenzyme Q10A	-0.14	8.44	0.08
TC0100011812.hg.1	COQ8A	coenzyme Q8A	-0.14	6.54	0.08
TC0600011738.hg.1	KCNK17	potassium two pore domain channel subfamily K member 17	-0.14	6.30	0.08
TC0600011377.hg.1	NRM	nurim	-0.14	8.80	0.08
TC1000012582.hg.1	RRP12	ribosomal RNA processing 12 homolog	-0.14	6.39	0.08
TC0900012278.hg.1	ST6GALNAC6	ST6 N-acetylgalactosaminide alpha-2,6-sialyltransferase 6	-0.14	6.73	0.08
TC2000010031.hg.1	TAF4	TATA-box binding protein associated factor 4	-0.14	8.48	0.08
TC0400008680.hg.1	JADE1	jade family PHD finger 1	-0.14	7.49	0.09
TC2100007321.hg.1	PDXK	pyridoxal kinase	-0.14	7.77	0.09
TC1200012862.hg.1	VPS33A	VPS33A core subunit of CORVET and HOPS complexes	-0.14	7.95	0.09
TC0800012233.hg.1	ZNF251	zinc finger protein 251	-0.14	7.14	0.09
TC0100013072.hg.1	ATP13A2	ATPase cation transporting 13A2	-0.14	6.81	0.10
TC1100013174.hg.1	BSCL2	BSCL2 lipid droplet biogenesis associated, seipin	-0.14	8.15	0.10
TC0300006687.hg.1	CCDC174	coiled-coil domain containing 174	-0.14	6.98	0.10
TC1100008015.hg.1	FRMD8	FERM domain containing 8	-0.14	5.17	0.10
TC0500012162.hg.1	BRD8	bromodomain containing 8	-0.15	9.40	0.06
TC1900007783.hg.1	CHST8	carbohydrate sulfotransferase 8	-0.15	6.44	0.06
TC1800007680.hg.1	CNDP2	carnosine dipeptidase 2	-0.15	8.94	0.06
TC1600011060.hg.1	COTL1	coactosin like F-actin binding protein 1	-0.15	6.17	0.06
TC0900012161.hg.1	DNAJC25-GNG10	DNAJC25-GNG10 readthrough	-0.15	7.18	0.06
TC1000010699.hg.1	IPMK	inositol polyphosphate multikinase	-0.15	7.50	0.06
TC0800009262.hg.1	KIFC2	kinesin family member C2	-0.15	5.08	0.06
TC0200012418.hg.1	LRPPRC	leucine rich pentatricopeptide repeat containing	-0.15	9.43	0.06
TC1100008029.hg.1	PCNX3	pecanex 3	-0.15	7.15	0.06
TC0200016530.hg.1	PLEKHB2	pleckstrin homology domain containing B2	-0.15	8.54	0.06
TC0700010899.hg.1	POLR2J4	RNA polymerase II subunit J4, pseudogene	-0.15	6.41	0.06
TC1600007484.hg.1	PRR14	proline rich 14	-0.15	8.18	0.06
TC1900010704.hg.1	PRX	periaxin	-0.15	6.70	0.06
TC0300013458.hg.1	RPL39L	ribosomal protein L39 like	-0.15	7.74	0.06
TC0600006940.hg.1	SMIM13	small integral membrane protein 13	-0.15	7.50	0.06
TC0700007633.hg.1	SUMF2	sulfatase modifying factor 2	-0.15	8.39	0.06
TC1700007425.hg.1	TP53I13	tumor protein p53 inducible protein 13	-0.15	5.16	0.06
TC1700011273.hg.1	TRIM37	tripartite motif containing 37	-0.15	7.91	0.06
TC1000008575.hg.1	ZDHHC16	zinc finger DHHC-type palmitoyltransferase 16	-0.15	8.50	0.06
TC0700008517.hg.1	ZKSCAN1	zinc finger with KRAB and SCAN domains 1	-0.15	9.51	0.06
TC1300007045.hg.1	GPALPP1	GPALPP motifs containing 1	-0.15	7.16	0.07
TC1400006742.hg.1	KHNYN	KH and NYN domain containing	-0.15	6.52	0.07
TC1900006833.hg.1	MBD3L5	methyl-CpG binding domain protein 3 like 5	-0.15	5.43	0.07
TC1100008328.hg.1	RNF121	ring finger protein 121	-0.15	7.75	0.07
TC1100011158.hg.1	BAD	BCL2 associated agonist of cell death	-0.15	6.98	0.08
TC1900011958.hg.1	ERF	ETS2 repressor factor	-0.15	7.39	0.08
TC2200008196.hg.1	MIF-AS1	MIF antisense RNA 1	-0.15	5.48	0.08
TC0300007380.hg.1	TCTA	T cell leukemia translocation altered	-0.15	6.35	0.08
TC0200012997.hg.1	TGFA	transforming growth factor alpha	-0.15	6.18	0.08
TC1900008943.hg.1	ZNF444	zinc finger protein 444	-0.15	6.98	0.08
TC0200013112.hg.1	AUP1	AUP1 lipid droplet regulating VLDL assembly factor	-0.15	8.97	0.09
TC1600010881.hg.1	CHST6	carbohydrate sulfotransferase 6	-0.15	6.33	0.09
TC1100006522.hg.1	KRTAP5-AS1	KRTAP5-1/KRTAP5-2 antisense RNA 1	-0.15	6.19	0.09
TC1900007426.hg.1	NCAN	neurocan	-0.15	6.67	0.09
TC0100015586.hg.1	PDZK1	PDZ domain containing 1	-0.15	5.95	0.09
TC1200010497.hg.1	PLEKHA8P1	pleckstrin homology domain containing A8 pseudogene 1	-0.15	7.31	0.09
TC0100017730.hg.1	EGLN1	egl-9 family hypoxia inducible factor 1	-0.15	6.27	0.10
TC0700009560.hg.1	CNTNAP2	contactin associated protein 2	-0.16	5.33	0.05
TC0100007694.hg.1	HPCA	hippocalcin	-0.16	6.16	0.05
TC0300007077.hg.1	ACVR2B	activin A receptor type 2B	-0.16	6.76	0.06
TC0900011992.hg.1	AGPAT2	1-acylglycerol-3-phosphate O-acyltransferase 2	-0.16	6.12	0.06
TC0500008121.hg.1	ARSK	arylsulfatase family member K	-0.16	7.01	0.06
TC0100013761.hg.1	FHL3	four and a half LIM domains 3	-0.16	6.37	0.06
TC1700007997.hg.1	GRN	granulin precursor	-0.16	8.74	0.06
TC0100018267.hg.1	KCNC4	potassium voltage-gated channel subfamily C member 4	-0.16	5.39	0.06
TC1300009288.hg.1	KCTD12	potassium channel tetramerization domain containing 12	-0.16	5.22	0.06
TC1800008427.hg.1	KLHL14	kelch like family member 14	-0.16	5.19	0.06
TC1900010011.hg.1	LSM4	LSM4 homolog, U6 small nuclear RNA and mRNA degradation associated	-0.16	9.62	0.06
TC1100012473.hg.1	MPZL3	myelin protein zero like 3	-0.16	6.80	0.06
TC2000009028.hg.1	MROH8	maestro heat like repeat family member 8	-0.16	5.76	0.06
TC1100008525.hg.1	MYO7A	myosin VIIA	-0.16	5.17	0.06
TC1900010849.hg.1	PHLDB3	pleckstrin homology like domain family B member 3	-0.16	5.83	0.06
TC2100007056.hg.1	SIM2	SIM bHLH transcription factor 2	-0.16	5.35	0.06
TC0500009837.hg.1	SLC12A7	solute carrier family 12 member 7	-0.16	7.38	0.06
TC0200007049.hg.1	TMEM214	transmembrane protein 214	-0.16	7.42	0.06
TC0100007668.hg.1	TXLNA	taxilin alpha	-0.16	8.17	0.06
TC0500013331.hg.1	ZBED3	zinc finger BED-type containing 3	-0.16	6.50	0.06
TC0X00009427.hg.1	BCOR	BCL6 corepressor	-0.16	8.58	0.07
TC0X00006758.hg.1	CNKSR2	connector enhancer of kinase suppressor of Ras 2	-0.16	6.52	0.07
TC1600010022.hg.1	COX6A2	cytochrome c oxidase subunit 6A2	-0.16	5.80	0.07
TC2000010006.hg.1	EIF6	eukaryotic translation initiation factor 6	-0.16	8.36	0.07
TC1100013185.hg.1	FAU	FAU ubiquitin like and ribosomal protein S30 fusion	-0.16	9.42	0.07
TC1700008757.hg.1	MAP2K6	mitogen-activated protein kinase kinase 6	-0.16	6.79	0.07
TC0400011815.hg.1	MFSD8	major facilitator superfamily domain containing 8	-0.16	8.46	0.07
TC1900009084.hg.1	SHC2	SHC adaptor protein 2	-0.16	5.88	0.07
TC1600011318.hg.1	DECR2	2,4-dienoyl-CoA reductase 2	-0.16	6.76	0.08
TC0500009609.hg.1	FGFR4	fibroblast growth factor receptor 4	-0.16	7.75	0.08
TC0900012160.hg.1	GNG10	G protein subunit gamma 10	-0.16	6.37	0.08
TC2200008661.hg.1	LGALS2	galectin 2	-0.16	5.57	0.08
TC1700011096.hg.1	MRPL27	mitochondrial ribosomal protein L27	-0.16	7.27	0.08
TC1700011653.hg.1	SDK2	sidekick cell adhesion molecule 2	-0.16	5.55	0.08
TC1900007906.hg.1	TBCB	tubulin folding cofactor B	-0.16	8.34	0.08
TC1600011527.hg.1	VKORC1	vitamin K epoxide reductase complex subunit 1	-0.16	9.70	0.08
TC0500007935.hg.1	ZCCHC9	zinc finger CCHC-type containing 9	-0.16	7.08	0.08
TC0300013814.hg.1	ZNF662	zinc finger protein 662	-0.16	5.25	0.08
TC0100018185.hg.1	MICOS10	mitochondrial contact site and cristae organizing system subunit 10	-0.16	10.24	0.09
TC0100006876.hg.1	MIIP	migration and invasion inhibitory protein	-0.16	6.82	0.09
TC1200009247.hg.1	TMED2	transmembrane p24 trafficking protein 2	-0.16	10.31	0.09
TC0500010511.hg.1	CPLANE1	ciliogenesis and planar polarity effector 1	-0.16	7.47	0.10
TC1900007418.hg.1	ARMC6	armadillo repeat containing 6	-0.17	7.33	0.05
TC1600010633.hg.1	ATP6V0D1	ATPase H+ transporting V0 subunit d1	-0.17	8.52	0.05
TC0500011554.hg.1	CHD1	chromodomain helicase DNA binding protein 1	-0.17	8.83	0.05
TC0700008095.hg.1	DTX2	deltex E3 ubiquitin ligase 2	-0.17	7.26	0.05
TC1700011818.hg.1	JMJD6	jumonji domain containing 6, arginine demethylase and lysine hydroxylase	-0.17	6.47	0.05
TC2000007114.hg.1	KIF3B	kinesin family member 3B	-0.17	7.23	0.05
TC2200008571.hg.1	MB	myoglobin	-0.17	5.45	0.05
TC1600011058.hg.1	MEAK7	MTOR associated protein, eak-7 homolog	-0.17	5.37	0.05
TC1600011328.hg.1	NPW	neuropeptide W	-0.17	5.31	0.05
TC1900009603.hg.1	OLFM2	olfactomedin 2	-0.17	5.01	0.05
TC0700012797.hg.1	PARP12	poly(ADP-ribose) polymerase family member 12	-0.17	7.95	0.05
TC1700011746.hg.1	SLC25A19	solute carrier family 25 member 19	-0.17	7.18	0.05
TC0400009695.hg.1	SLC49A3	solute carrier family 49 member 3	-0.17	5.22	0.05
TC1200011936.hg.1	ATXN2	ataxin 2	-0.17	9.47	0.06
TC1000012492.hg.1	CUTC	cutC copper transporter	-0.17	8.07	0.06
TC0900010614.hg.1	GOLM1	golgi membrane protein 1	-0.17	4.98	0.06
TC1100008102.hg.1	LRFN4	leucine rich repeat and fibronectin type III domain containing 4	-0.17	6.56	0.06
TC0600011438.hg.1	LTB	lymphotoxin beta	-0.17	7.37	0.06
TC1500007614.hg.1	MAP2K1	mitogen-activated protein kinase kinase 1	-0.17	7.62	0.06
TC1100013072.hg.1	NEU3	neuraminidase 3	-0.17	7.02	0.06
TC0100016158.hg.1	PFDN2	prefoldin subunit 2	-0.17	7.79	0.06
TC1100006477.hg.1	PHRF1	PHD and ring finger domains 1	-0.17	7.94	0.06
TC1900009002.hg.1	ZNF530	zinc finger protein 530	-0.17	7.42	0.06
TC1900009963.hg.1	ANO8	anoctamin 8	-0.17	6.97	0.07
TC0X00009767.hg.1	HUWE1	HECT, UBA and WWE domain containing E3 ubiquitin protein ligase 1	-0.17	9.28	0.07
TC0800009826.hg.1	NUDT18	nudix hydrolase 18	-0.17	6.69	0.07
TC0100006787.hg.1	PIK3CD	phosphatidylinositol-4,5-bisphosphate 3-kinase catalytic subunit delta	-0.17	7.65	0.07
TC0100009745.hg.1	POLR3C	RNA polymerase III subunit C	-0.17	8.67	0.07
TC0100010043.hg.1	S100A1	S100 calcium binding protein A1	-0.17	5.67	0.07
TC1400008637.hg.1	SALL2	spalt like transcription factor 2	-0.17	5.49	0.07
TC1100010077.hg.1	SBF2	SET binding factor 2	-0.17	7.09	0.07
TC0100013908.hg.1	SLC2A1	solute carrier family 2 member 1	-0.17	7.43	0.07
TC0900011596.hg.1	TOR2A	torsin family 2 member A	-0.17	5.69	0.07
TC0100006492.hg.1	TTLL10	tubulin tyrosine ligase like 10	-0.17	5.66	0.07
TC0200013265.hg.1	CAPG	capping actin protein, gelsolin like	-0.17	7.65	0.08
TC1100011338.hg.1	CDK2AP2	cyclin dependent kinase 2 associated protein 2	-0.17	8.29	0.08
TC1700006939.hg.1	COX10	cytochrome c oxidase assembly factor heme A:farnesyltransferase COX10	-0.17	6.91	0.08
TC2200008829.hg.1	POLR3H	RNA polymerase III subunit H	-0.17	7.46	0.08
TC0300007409.hg.1	SLC38A3	solute carrier family 38 member 3	-0.17	5.12	0.08
TC1700006743.hg.1	TNK1	tyrosine kinase non receptor 1	-0.17	6.04	0.08
TC1700006500.hg.1	TRARG1	trafficking regulator of GLUT4 (SLC2A4) 1	-0.17	4.98	0.08
TC1900009871.hg.1	WIZ	WIZ zinc finger	-0.17	7.74	0.08
TC1100012443.hg.1	LOC100652768	uncharacterized LOC100652768	-0.17	6.04	0.09
TC1100009279.hg.1	OAF	out at first homolog	-0.17	5.73	0.09
TC1700006582.hg.1	OR3A3	olfactory receptor family 3 subfamily A member 3	-0.17	5.09	0.09
TC0500013253.hg.1	RBM27	RNA binding motif protein 27	-0.17	9.99	0.09
TC0400011241.hg.1	SLC10A6	solute carrier family 10 member 6	-0.17	5.19	0.09
TC0300013827.hg.1	WDR6	WD repeat domain 6	-0.17	7.34	0.09
TC1700009274.hg.1	FN3KRP	fructosamine 3 kinase related protein	-0.17	7.39	0.10
TC0200011070.hg.1	TEX44	testis expressed 44	-0.17	6.39	0.10
TC1400008688.hg.1	C14orf93	chromosome 14 open reading frame 93	-0.18	6.90	0.05
TC1900011085.hg.1	CA11	carbonic anhydrase 11	-0.18	6.25	0.05
TC0800012480.hg.1	COMMD5	COMM domain containing 5	-0.18	6.69	0.05
TC0800009247.hg.1	HSF1	heat shock transcription factor 1	-0.18	7.93	0.05
TC0100007794.hg.1	MAP7D1	MAP7 domain containing 1	-0.18	8.73	0.05
TC2100008465.hg.1	MCM3AP	minichromosome maintenance complex component 3 associated protein	-0.18	6.94	0.05
TC1500009773.hg.1	MTFMT	mitochondrial methionyl-tRNA formyltransferase	-0.18	8.49	0.05
TC1900011654.hg.1	PNPLA6	patatin like phospholipase domain containing 6	-0.18	7.91	0.05
TC2000009960.hg.1	SRXN1	sulfiredoxin 1	-0.18	5.03	0.05
TC0300009789.hg.1	ST6GAL1	ST6 beta-galactoside alpha-2,6-sialyltransferase 1	-0.18	5.09	0.05
TC0900010946.hg.1	TSTD2	thiosulfate sulfurtransferase like domain containing 2	-0.18	6.33	0.05
TC0400010688.hg.1	USP46	ubiquitin specific peptidase 46	-0.18	6.46	0.05
TC0300012238.hg.1	HEG1	heart development protein with EGF like domains 1	-0.18	6.36	0.06
TC0200013104.hg.1	MOGS	mannosyl-oligosaccharide glucosidase	-0.18	7.39	0.06
TC1100008797.hg.1	PANX1	pannexin 1	-0.18	8.50	0.06
TC1800007471.hg.1	PMAIP1	phorbol-12-myristate-13-acetate-induced protein 1	-0.18	6.78	0.06
TC0100018299.hg.1	SLC27A3	solute carrier family 27 member 3	-0.18	5.30	0.06
TC1100013196.hg.1	TMEM134	transmembrane protein 134	-0.18	6.71	0.06
TC1700012196.hg.1	TTC19	tetratricopeptide repeat domain 19	-0.18	7.59	0.06
TC0900008899.hg.1	DOLPP1	dolichyldiphosphatase 1	-0.18	6.82	0.07
TC0X00011204.hg.1	LAGE3	L antigen family member 3	-0.18	8.45	0.07
TC0400012968.hg.1	NDUFC1	NADH:ubiquinone oxidoreductase subunit C1	-0.18	7.02	0.07
TC1600008178.hg.1	PSKH1	protein serine kinase H1	-0.18	7.13	0.07
TC1500010106.hg.1	TSPAN3	tetraspanin 3	-0.18	8.93	0.07
TC0500008691.hg.1	UBE2B	ubiquitin conjugating enzyme E2 B	-0.18	8.56	0.07
TC1600008640.hg.1	ADAD2	adenosine deaminase domain containing 2	-0.18	5.94	0.08
TC1500010841.hg.1	CHRFAM7A	CHRNA7 (exons 5-10) and FAM7A (exons A-E) fusion	-0.18	6.44	0.08
TC0600011857.hg.1	CUL7	cullin 7	-0.18	6.85	0.08
TC1400008055.hg.1	IFI27L1	interferon alpha inducible protein 27 like 1	-0.18	7.17	0.08
TC0700011488.hg.1	NSUN5	NOP2/Sun RNA methyltransferase 5	-0.18	7.48	0.08
TC0500012236.hg.1	PFDN1	prefoldin subunit 1	-0.18	8.55	0.08
TC0400006462.hg.1	PIGG	phosphatidylinositol glycan anchor biosynthesis class G	-0.18	6.30	0.08
TC1700008886.hg.1	SLC16A5	solute carrier family 16 member 5	-0.18	6.44	0.08
TC0300010010.hg.1	TM4SF19-AS1	TM4SF19 antisense RNA 1	-0.18	7.64	0.08
TC0300012315.hg.1	TPRA1	transmembrane protein adipocyte associated 1	-0.18	7.83	0.08
TC0900010925.hg.1	ZNF782	zinc finger protein 782	-0.18	6.61	0.08
TC1900007331.hg.1	COLGALT1	collagen beta(1-O)galactosyltransferase 1	-0.18	8.13	0.09
TC1100011520.hg.1	KRTAP5-11	keratin associated protein 5-11	-0.18	6.09	0.09
TC0700007345.hg.1	STK17A	serine/threonine kinase 17a	-0.18	7.53	0.09
TC1200006874.hg.1	BORCS5	BLOC-1 related complex subunit 5	-0.18	6.49	0.10
TC1900009625.hg.1	ICAM3	intercellular adhesion molecule 3	-0.18	7.13	0.10
TC0X00011414.hg.1	ARHGAP4	Rho GTPase activating protein 4	-0.19	7.46	0.05
TC1900006848.hg.1	CAMSAP3	calmodulin regulated spectrin associated protein family member 3	-0.19	5.39	0.05
TC0500012938.hg.1	CLTB	clathrin light chain B	-0.19	7.32	0.05
TC0100013674.hg.1	DLGAP3	DLG associated protein 3	-0.19	5.26	0.05
TC0900011603.hg.1	ENG	endoglin	-0.19	6.53	0.05
TC0200016419.hg.1	GPN1	GPN-loop GTPase 1	-0.19	7.87	0.05
TC1100013033.hg.1	KCNK4	potassium two pore domain channel subfamily K member 4	-0.19	5.02	0.05
TC0200014181.hg.1	LIMS2	LIM zinc finger domain containing 2	-0.19	6.58	0.05
TC0400008922.hg.1	LSM6	LSM6 homolog, U6 small nuclear RNA and mRNA degradation associated	-0.19	9.38	0.05
TC0700011497.hg.1	MLXIPL	MLX interacting protein like	-0.19	5.30	0.05
TC1900006976.hg.1	MRPL4	mitochondrial ribosomal protein L4	-0.19	7.06	0.05
TC1600009085.hg.1	NTHL1	nth like DNA glycosylase 1	-0.19	5.02	0.05
TC0200016039.hg.1	PDE6D	phosphodiesterase 6D	-0.19	8.63	0.05
TC0900007667.hg.1	PSAT1	phosphoserine aminotransferase 1	-0.19	10.41	0.05
TC1700009546.hg.1	SLC52A1	solute carrier family 52 member 1	-0.19	6.28	0.05
TC0X00011403.hg.1	SPANXD	SPANX family member D	-0.19	5.13	0.05
TC0900008574.hg.1	TRIM32	tripartite motif containing 32	-0.19	6.80	0.05
TC1800006635.hg.1	TWSG1	twisted gastrulation BMP signaling modulator 1	-0.19	7.80	0.05
TC0100016337.hg.1	XCL2	X-C motif chemokine ligand 2	-0.19	5.43	0.05
TC0100007543.hg.1	XKR8	XK related 8	-0.19	7.01	0.05
TC1700006740.hg.1	ACAP1	ArfGAP with coiled-coil, ankyrin repeat and PH domains 1	-0.19	7.00	0.06
TC1200009253.hg.1	ATP6V0A2	ATPase H+ transporting V0 subunit a2	-0.19	8.36	0.06
TC0300011009.hg.1	CDC25A	cell division cycle 25A	-0.19	8.32	0.06
TC1200012698.hg.1	CHPT1	choline phosphotransferase 1	-0.19	6.50	0.06
TC1900010664.hg.1	EID2B	EP300 interacting inhibitor of differentiation 2B	-0.19	5.47	0.06
TC0100012884.hg.1	FBXO2	F-box protein 2	-0.19	7.20	0.06
TC1200012634.hg.1	KRT7	keratin 7	-0.19	6.16	0.06
TC2100008382.hg.1	KRTAP12-1	keratin associated protein 12-1	-0.19	6.68	0.06
TC1200007890.hg.1	PIP4K2C	phosphatidylinositol-5-phosphate 4-kinase type 2 gamma	-0.19	6.80	0.06
TC1900007025.hg.1	PLPPR2	phospholipid phosphatase related 2	-0.19	5.63	0.06
TC1000009404.hg.1	PWWP2B	PWWP domain containing 2B	-0.19	6.05	0.06
TC1500010729.hg.1	SERF2	small EDRK-rich factor 2	-0.19	8.97	0.06
TC0100015234.hg.1	SLC16A4	solute carrier family 16 member 4	-0.19	5.19	0.06
TC1400010620.hg.1	SNAPC1	small nuclear RNA activating complex polypeptide 1	-0.19	7.42	0.06
TC1200007597.hg.1	COX14	cytochrome c oxidase assembly factor COX14	-0.19	7.60	0.07
TC0200007249.hg.1	GPATCH11	G-patch domain containing 11	-0.19	8.40	0.07
TC0300008518.hg.1	GTF2E1	general transcription factor IIE subunit 1	-0.19	8.34	0.07
TC1500010883.hg.1	SNAPC5	small nuclear RNA activating complex polypeptide 5	-0.19	7.68	0.07
TC2200008356.hg.1	TTC28	tetratricopeptide repeat domain 28	-0.19	5.74	0.08
TC0500013231.hg.1	CATSPER3	cation channel sperm associated 3	-0.19	5.94	0.09
TC0700010621.hg.1	FKBP14	FKBP prolyl isomerase 14	-0.19	7.48	0.09
TC1000008800.hg.1	GSTO1	glutathione S-transferase omega 1	-0.19	6.39	0.09
TC0900008207.hg.1	SEC61B	SEC61 translocon subunit beta	-0.19	9.17	0.09
TC1700009040.hg.1	SYNGR2	synaptogyrin 2	-0.19	7.98	0.09
TC1100011833.hg.1	SYTL2	synaptotagmin like 2	-0.19	5.73	0.09
TC2200008706.hg.1	FAM227A	family with sequence similarity 227 member A	-0.19	6.87	0.10
TC0100008082.hg.1	B4GALT2	beta-1,4-galactosyltransferase 2	-0.20	7.20	0.05
TC0300010840.hg.1	CCK	cholecystokinin	-0.20	5.70	0.05
TC1900007320.hg.1	DDA1	DET1 and DDB1 associated 1	-0.20	8.85	0.05
TC1600006600.hg.1	E4F1	E4F transcription factor 1	-0.20	6.55	0.05
TC1600010648.hg.1	ENKD1	enkurin domain containing 1	-0.20	5.76	0.05
TC0700011779.hg.1	ERVW-1	endogenous retrovirus group W member 1, envelope	-0.20	5.22	0.05
TC0600007946.hg.1	GLP1R	glucagon like peptide 1 receptor	-0.20	8.82	0.05
TC1800008903.hg.1	KDSR	3-ketodihydrosphingosine reductase	-0.20	7.75	0.05
TC1700006660.hg.1	KIF1C	kinesin family member 1C	-0.20	6.42	0.05
TC0600012628.hg.1	NDUFAF4	NADH:ubiquinone oxidoreductase complex assembly factor 4	-0.20	7.98	0.05
TC0200016309.hg.1	OTOS	otospiralin	-0.20	5.82	0.05
TC1900006670.hg.1	PIAS4	protein inhibitor of activated STAT 4	-0.20	7.82	0.05
TC0700011575.hg.1	POMZP3	POM121 and ZP3 fusion	-0.20	8.22	0.05
TC1600009076.hg.1	RPL3L	ribosomal protein L3 like	-0.20	6.74	0.05
TC1600011367.hg.1	SPNS1	sphingolipid transporter 1 (putative)	-0.20	7.71	0.05
TC0700009508.hg.1	TCAF2	TRPM8 channel associated factor 2	-0.20	5.07	0.05
TC1600007537.hg.1	TGFB1I1	transforming growth factor beta 1 induced transcript 1	-0.20	6.04	0.05
TC0400011414.hg.1	TRMT10A	tRNA methyltransferase 10A	-0.20	6.30	0.05
TC1900011103.hg.1	TULP2	TUB like protein 2	-0.20	5.77	0.05
TC2200008001.hg.1	TXNRD2	thioredoxin reductase 2	-0.20	8.10	0.05
TC0100012675.hg.1	ACOT7	acyl-CoA thioesterase 7	-0.20	9.25	0.06
TC1100008477.hg.1	DGAT2	diacylglycerol O-acyltransferase 2	-0.20	6.22	0.06
TC1600010866.hg.1	LDHD	lactate dehydrogenase D	-0.20	6.44	0.06
TC1600011472.hg.1	NMRAL1	NmrA like redox sensor 1	-0.20	8.15	0.06
TC1900011452.hg.1	PTPRH	protein tyrosine phosphatase receptor type H	-0.20	6.36	0.06
TC1100013057.hg.1	TCIRG1	T cell immune regulator 1, ATPase H+ transporting V0 subunit a3	-0.20	5.07	0.06
TC1100008627.hg.1	ANKRD42	ankyrin repeat domain 42	-0.20	5.43	0.07
TC0700013509.hg.1	DAGLB	diacylglycerol lipase beta	-0.20	7.98	0.07
TC0100017729.hg.1	EXOC8	exocyst complex component 8	-0.20	6.18	0.07
TC0800012478.hg.1	FBXL6	F-box and leucine rich repeat protein 6	-0.20	6.16	0.07
TC0700009072.hg.1	IRF5	interferon regulatory factor 5	-0.20	5.82	0.07
TC0300007438.hg.1	RBM15B	RNA binding motif protein 15B	-0.20	8.19	0.07
TC0700008072.hg.1	RHBDD2	rhomboid domain containing 2	-0.20	6.99	0.07
TC1100009666.hg.1	SIGIRR	single Ig and TIR domain containing	-0.20	7.72	0.07
TC0100007532.hg.1	STX12	syntaxin 12	-0.20	7.72	0.07
TC0100007791.hg.1	ADPRS	ADP-ribosylserine hydrolase	-0.20	5.55	0.08
TC1500008554.hg.1	LRRK1	leucine rich repeat kinase 1	-0.20	6.42	0.08
TC1900010655.hg.1	PAF1	PAF1 homolog, Paf1/RNA polymerase II complex component	-0.20	8.68	0.08
TC2200008941.hg.1	RTL6	retrotransposon Gag like 6	-0.20	7.20	0.08
TC1800006731.hg.1	TUBB6	tubulin beta 6 class V	-0.20	6.00	0.08
TC0300013380.hg.1	ALG3	ALG3 alpha-1,3- mannosyltransferase	-0.20	9.83	0.09
TC1700010068.hg.1	CCDC144NL	CCDC144A N-terminal pseudogene	-0.20	6.21	0.09
TC0100010227.hg.1	CD1D	CD1d molecule	-0.20	6.48	0.09
TC0600014104.hg.1	LY6G6D	lymphocyte antigen 6 family member G6D	-0.20	5.55	0.09
TC1100011346.hg.1	NUDT8	nudix hydrolase 8	-0.20	7.47	0.09
TC2100008527.hg.1	SLC37A1	solute carrier family 37 member 1	-0.20	7.01	0.09
TC1700012091.hg.1	RFNG	RFNG O-fucosylpeptide 3-beta-N-acetylglucosaminyltransferase	-0.20	5.62	0.10
TC0100014109.hg.1	TRABD2B	TraB domain containing 2B	-0.20	5.43	0.10
TC1700010888.hg.1	ARHGAP27	Rho GTPase activating protein 27	-0.21	5.92	0.05
TC0300007356.hg.1	ARIH2	ariadne RBR E3 ubiquitin protein ligase 2	-0.21	7.04	0.05
TC1000006624.hg.1	CALML3	calmodulin like 3	-0.21	5.99	0.05
TC1900006856.hg.1	CLEC4M	C-type lectin domain family 4 member M	-0.21	5.51	0.05
TC0100016676.hg.1	EDEM3	ER degradation enhancing alpha-mannosidase like protein 3	-0.21	8.96	0.05
TC0500011497.hg.1	GLRX	glutaredoxin	-0.21	9.07	0.05
TC1100008330.hg.1	IL18BP	interleukin 18 binding protein	-0.21	6.44	0.05
TC1900006522.hg.1	MIDN	midnolin	-0.21	8.42	0.05
TC0700008576.hg.1	MUC12	mucin 12, cell surface associated	-0.21	6.03	0.05
TC1400010577.hg.1	NGDN	neuroguidin	-0.21	8.00	0.05
TC1700011736.hg.1	NT5C	5', 3'-nucleotidase, cytosolic	-0.21	6.28	0.05
TC1200012720.hg.1	OGFOD2	2-oxoglutarate and iron dependent oxygenase domain containing 2	-0.21	5.50	0.05
TC1400009668.hg.1	PNMA1	PNMA family member 1	-0.21	8.19	0.05
TC0600009236.hg.1	RWDD1	RWD domain containing 1	-0.21	8.34	0.05
TC1200009724.hg.1	SCNN1A	sodium channel epithelial 1 subunit alpha	-0.21	6.15	0.05
TC1700010962.hg.1	SP6	Sp6 transcription factor	-0.21	5.24	0.05
TC0300010908.hg.1	ZDHHC3	zinc finger DHHC-type palmitoyltransferase 3	-0.21	8.77	0.05
TC1100007996.hg.1	ZFPL1	zinc finger protein like 1	-0.21	7.17	0.05
TC0600008087.hg.1	ABCC10	ATP binding cassette subfamily C member 10	-0.21	6.90	0.06
TC0X00011312.hg.1	ARMCX5	armadillo repeat containing X-linked 5	-0.21	6.95	0.06
TC2000009217.hg.1	MATN4	matrilin 4	-0.21	6.38	0.06
TC1900007125.hg.1	NACC1	nucleus accumbens associated 1	-0.21	8.14	0.06
TC0500012223.hg.1	NRG2	neuregulin 2	-0.21	6.03	0.06
TC1100007482.hg.1	SLC39A13	solute carrier family 39 member 13	-0.21	7.62	0.06
TC1400007265.hg.1	TMEM260	transmembrane protein 260	-0.21	7.22	0.06
TC1000009063.hg.1	DENND10	DENN domain containing 10	-0.21	8.88	0.07
TC1400006739.hg.1	NFATC4	nuclear factor of activated T cells 4	-0.21	5.68	0.07
TC1100012919.hg.1	THYN1	thymocyte nuclear protein 1	-0.21	7.85	0.07
TC0200016690.hg.1	DCTN1	dynactin subunit 1	-0.21	6.83	0.08
TC1900010746.hg.1	EXOSC5	exosome component 5	-0.21	7.97	0.08
TC1900011987.hg.1	NOVA2	NOVA alternative splicing regulator 2	-0.21	4.98	0.09
TC0600012960.hg.1	TSPYL1	TSPY like 1	-0.21	7.47	0.09
TC0100013846.hg.1	CITED4	Cbp/p300 interacting transactivator with Glu/Asp rich carboxy-terminal domain 4	-0.21	5.05	0.10
TC0100012434.hg.1	HES4	hes family bHLH transcription factor 4	-0.21	7.26	0.10
TC0300012435.hg.1	ASTE1	asteroid homolog 1	-0.22	5.97	0.05
TC0200010805.hg.1	BCS1L	BCS1 homolog, ubiquinol-cytochrome c reductase complex chaperone	-0.22	7.02	0.05
TC1100011190.hg.1	EHD1	EH domain containing 1	-0.22	7.40	0.05
TC1900006723.hg.1	FEM1A	fem-1 homolog A	-0.22	5.93	0.05
TC0600010954.hg.1	KIF13A	kinesin family member 13A	-0.22	6.16	0.05
TC1000009527.hg.1	LARP4B	La ribonucleoprotein 4B	-0.22	7.71	0.05
TC0X00008989.hg.1	NLGN4X	neuroligin 4 X-linked	-0.22	5.45	0.05
TC0600008253.hg.1	PAQR8	progestin and adipoQ receptor family member 8	-0.22	6.68	0.05
TC1200012739.hg.1	PARP11	poly(ADP-ribose) polymerase family member 11	-0.22	7.91	0.05
TC2000009915.hg.1	RAB5IF	RAB5 interacting factor	-0.22	9.43	0.05
TC1600006486.hg.1	RHBDL1	rhomboid like 1	-0.22	5.31	0.05
TC1700008256.hg.1	RSAD1	radical S-adenosyl methionine domain containing 1	-0.22	6.65	0.05
TC2200007792.hg.1	SELENOO	selenoprotein O	-0.22	6.43	0.05
TC0200013286.hg.1	SFTPB	surfactant protein B	-0.22	5.31	0.05
TC0100013192.hg.1	SH2D5	SH2 domain containing 5	-0.22	6.31	0.05
TC1200010788.hg.1	SPRYD3	SPRY domain containing 3	-0.22	5.74	0.05
TC1900011398.hg.1	TMC4	transmembrane channel like 4	-0.22	6.13	0.05
TC0700011139.hg.1	VOPP1	VOPP1 WW domain binding protein	-0.22	6.49	0.05
TC1900012011.hg.1	KLK8	kallikrein related peptidase 8	-0.22	7.15	0.06
TC1900011414.hg.1	LAIR1	leukocyte associated immunoglobulin like receptor 1	-0.22	8.14	0.06
TC0100012330.hg.1	OR2T8	olfactory receptor family 2 subfamily T member 8	-0.22	5.47	0.06
TC1900010833.hg.1	PSG5	pregnancy specific beta-1-glycoprotein 5	-0.22	5.48	0.06
TC0X00011180.hg.1	RENBP	renin binding protein	-0.22	5.61	0.06
TC0100018353.hg.1	SNAP47	synaptosome associated protein 47	-0.22	7.31	0.06
TC1900011763.hg.1	APOC4-APOC2	APOC4-APOC2 readthrough (NMD candidate)	-0.22	5.13	0.07
TC0500010523.hg.1	GDNF	glial cell derived neurotrophic factor	-0.22	6.05	0.07
TC1900010957.hg.1	SYMPK	symplekin scaffold protein	-0.22	10.33	0.07
TC1000007226.hg.1	CCDC7	coiled-coil domain containing 7	-0.22	7.49	0.08
TC0100011406.hg.1	CD55	CD55 molecule (Cromer blood group)	-0.22	8.86	0.08
TC2100007377.hg.1	KRTAP10-10	keratin associated protein 10-10	-0.22	5.42	0.08
TC0700008000.hg.1	LAT2	linker for activation of T cells family member 2	-0.22	5.82	0.08
TC0100010192.hg.1	METTL25B	methyltransferase like 25B	-0.22	7.17	0.08
TC0100010764.hg.1	TOR3A	torsin family 3 member A	-0.22	7.01	0.08
TC0100015364.hg.1	TSPAN2	tetraspanin 2	-0.22	7.87	0.08
TC2000008946.hg.1	GGT7	gamma-glutamyltransferase 7	-0.22	5.25	0.09
TC0600011386.hg.1	IER3	immediate early response 3	-0.22	7.16	0.09
TC0200011803.hg.1	NBAS	NBAS subunit of NRZ tethering complex	-0.22	6.07	0.09
TC1100011131.hg.1	ZFTA	zinc finger translocation associated	-0.22	10.33	0.09
TC1100007863.hg.1	ROM1	retinal outer segment membrane protein 1	-0.22	6.06	0.10
TC0600009568.hg.1	SLC35D3	solute carrier family 35 member D3	-0.22	5.37	0.10
TC1700008194.hg.1	ABI3	ABI family member 3	-0.23	5.65	0.05
TC2200006716.hg.1	CCDC116	coiled-coil domain containing 116	-0.23	5.92	0.05
TC1900009492.hg.1	CLEC4G	C-type lectin domain family 4 member G	-0.23	6.59	0.05
TC1900010513.hg.1	COX7A1	cytochrome c oxidase subunit 7A1	-0.23	5.67	0.05
TC1000011679.hg.1	CUEDC2	CUE domain containing 2	-0.23	7.16	0.05
TC2100008356.hg.1	DNMT3L	DNA methyltransferase 3 like	-0.23	5.13	0.05
TC0100006862.hg.1	FBXO6	F-box protein 6	-0.23	5.43	0.05
TC0800009231.hg.1	GRINA	glutamate ionotropic receptor NMDA type subunit associated protein 1	-0.23	6.40	0.05
TC0100016113.hg.1	IGSF9	immunoglobulin superfamily member 9	-0.23	5.04	0.05
TC0200013108.hg.1	LBX2	ladybird homeobox 2	-0.23	6.39	0.05
TC0100010008.hg.1	LCE1E	late cornified envelope 1E	-0.23	10.31	0.05
TC0600011445.hg.1	LY6G5C	lymphocyte antigen 6 family member G5C	-0.23	5.83	0.05
TC2000006561.hg.1	MAVS	mitochondrial antiviral signaling protein	-0.23	7.67	0.05
TC1900008689.hg.1	PPP2R1A	protein phosphatase 2 scaffold subunit Aalpha	-0.23	8.60	0.05
TC0600007684.hg.1	SLC39A7	solute carrier family 39 member 7	-0.23	7.50	0.05
TC0900007976.hg.1	SUSD3	sushi domain containing 3	-0.23	7.24	0.05
TC1700011892.hg.1	TK1	thymidine kinase 1	-0.23	9.26	0.05
TC1900007876.hg.1	ZBTB32	zinc finger and BTB domain containing 32	-0.23	5.13	0.05
TC1600011323.hg.1	HAGHL	hydroxyacylglutathione hydrolase like	-0.23	5.64	0.06
TC1900011889.hg.1	MAN2B1	mannosidase alpha class 2B member 1	-0.23	7.48	0.06
TC1600006757.hg.1	SMIM22	small integral membrane protein 22	-0.23	5.72	0.06
TC0200012995.hg.1	FAM136A	family with sequence similarity 136 member A	-0.23	7.45	0.07
TC0200006779.hg.1	LRATD1	LRAT domain containing 1	-0.23	5.83	0.07
TC0800012130.hg.1	MAFA	MAF bZIP transcription factor A	-0.23	5.30	0.07
TC1200007710.hg.1	MYG1	MYG1 exonuclease	-0.23	7.21	0.07
TC0700006543.hg.1	NUDT1	nudix hydrolase 1	-0.23	7.20	0.07
TC0200010165.hg.1	PPP1R1C	protein phosphatase 1 regulatory inhibitor subunit 1C	-0.23	5.77	0.07
TC0X00009632.hg.1	PCSK1N	proprotein convertase subtilisin/kexin type 1 inhibitor	-0.23	7.46	0.08
TC2000009815.hg.1	PTK6	protein tyrosine kinase 6	-0.23	6.14	0.08
TC0200016202.hg.1	RAB17	RAB17, member RAS oncogene family	-0.23	6.37	0.08
TC1600011569.hg.1	ADAT1	adenosine deaminase tRNA specific 1	-0.23	7.73	0.09
TC0700010245.hg.1	COL28A1	collagen type XXVIII alpha 1 chain	-0.23	5.62	0.09
TC0800008839.hg.1	POU5F1B	POU class 5 homeobox 1B	-0.23	4.94	0.09
TC1100011973.hg.1	SMCO4	single-pass membrane protein with coiled-coil domains 4	-0.23	5.74	0.09
TC1900008337.hg.1	EML2-AS1	EML2 antisense RNA 1	-0.23	7.61	0.10
TC1000012510.hg.1	ZNF511	zinc finger protein 511	-0.23	6.91	0.10
TC1900006534.hg.1	APC2	APC regulator of WNT signaling pathway 2	-0.24	6.17	0.05
TC0700013178.hg.1	BLACE	B cell acute lymphoblastic leukemia expressed	-0.24	5.28	0.05
TC1300007549.hg.1	CLN5	CLN5 intracellular trafficking protein	-0.24	6.00	0.05
TC0100015890.hg.1	DENND4B	DENN domain containing 4B	-0.24	6.10	0.05
TC1300008963.hg.1	DLEU7	deleted in lymphocytic leukemia 7	-0.24	5.70	0.05
TC1600009362.hg.1	EMP2	epithelial membrane protein 2	-0.24	4.95	0.05
TC0500009470.hg.1	ERGIC1	endoplasmic reticulum-golgi intermediate compartment 1	-0.24	9.70	0.05
TC0100010365.hg.1	FCRLA	Fc receptor like A	-0.24	6.74	0.05
TC1200010110.hg.1	KCNJ8	potassium inwardly rectifying channel subfamily J member 8	-0.24	5.10	0.05
TC1900008044.hg.1	NCCRP1	NCCRP1, F-box associated domain containing	-0.24	5.19	0.05
TC0100011873.hg.1	RNF187	ring finger protein 187	-0.24	8.55	0.05
TC1400008760.hg.1	SDR39U1	short chain dehydrogenase/reductase family 39U member 1	-0.24	8.08	0.05
TC0600011770.hg.1	TREML1	triggering receptor expressed on myeloid cells like 1	-0.24	5.23	0.05
TC0100014275.hg.1	TTC22	tetratricopeptide repeat domain 22	-0.24	5.35	0.05
TC0600007087.hg.1	CAP2	cyclase associated actin cytoskeleton regulatory protein 2	-0.24	5.31	0.06
TC0500006523.hg.1	NDUFS6	NADH:ubiquinone oxidoreductase subunit S6	-0.24	10.07	0.06
TC0X00007196.hg.1	WDR13	WD repeat domain 13	-0.24	6.53	0.06
TC1600009992.hg.1	BCL7C	BAF chromatin remodeling complex subunit BCL7C	-0.24	6.18	0.07
TC1400006685.hg.1	IL25	interleukin 25	-0.24	4.99	0.07
TC0300011144.hg.1	IQCF5	IQ motif containing F5	-0.24	6.10	0.07
TC1100009243.hg.1	NLRX1	NLR family member X1	-0.24	6.16	0.07
TC0600014271.hg.1	NOTCH4	notch receptor 4	-0.24	5.99	0.07
TC1900011012.hg.1	TMEM160	transmembrane protein 160	-0.24	7.64	0.07
TC1700012346.hg.1	CLDN7	claudin 7	-0.24	6.67	0.08
TC1300007531.hg.1	LMO7DN	LMO7 downstream neighbor	-0.24	6.56	0.08
TC0200011998.hg.1	POMC	proopiomelanocortin	-0.24	5.87	0.08
TC0800008769.hg.1	TRMT12	tRNA methyltransferase 12 homolog	-0.24	6.21	0.08
TC1900010894.hg.1	ZNF180	zinc finger protein 180	-0.24	5.51	0.08
TC0200011257.hg.1	PRLH	prolactin releasing hormone	-0.24	5.16	0.09
TC0200015720.hg.1	AAMP	angio associated migratory cell protein	-0.25	6.68	0.05
TC1600006826.hg.1	ABAT	4-aminobutyrate aminotransferase	-0.25	5.91	0.05
TC0600014262.hg.1	ABHD16A	abhydrolase domain containing 16A, phospholipase	-0.25	7.33	0.05
TC2000010010.hg.1	BLCAP	BLCAP apoptosis inducing factor	-0.25	7.81	0.05
TC1700011697.hg.1	CD300LB	CD300 molecule like family member b	-0.25	6.03	0.05
TC1100006576.hg.1	CD81	CD81 molecule	-0.25	8.30	0.05
TC1400008693.hg.1	CDH24	cadherin 24	-0.25	6.03	0.05
TC1100009702.hg.1	CEND1	cell cycle exit and neuronal differentiation 1	-0.25	5.98	0.05
TC2100007446.hg.1	COL6A1	collagen type VI alpha 1 chain	-0.25	5.49	0.05
TC0500013277.hg.1	MAML1	mastermind like transcriptional coactivator 1	-0.25	7.60	0.05
TC0500012826.hg.1	SH3PXD2B	SH3 and PX domains 2B	-0.25	5.60	0.05
TC1700008085.hg.1	STH	saitohin	-0.25	6.63	0.05
TC1100009729.hg.1	TOLLIP	toll interacting protein	-0.25	7.14	0.05
TC1200009913.hg.1	YBX3	Y-box binding protein 3	-0.25	9.78	0.05
TC1700009830.hg.1	CDRT15	CMT1A duplicated region transcript 15	-0.25	5.74	0.06
TC1200012653.hg.1	EEF1AKMT3	EEF1A lysine methyltransferase 3	-0.25	6.99	0.06
TC0X00011136.hg.1	MAGEA6	MAGE family member A6	-0.25	6.22	0.06
TC1400009669.hg.1	MIDEAS	mitotic deacetylase associated SANT domain protein	-0.25	6.72	0.06
TC1200012641.hg.1	RDH5	retinol dehydrogenase 5	-0.25	5.79	0.06
TC0100011770.hg.1	EPHX1	epoxide hydrolase 1	-0.25	6.61	0.07
TC1300008109.hg.1	F10	coagulation factor X	-0.25	5.14	0.07
TC1900012010.hg.1	SHANK1	SH3 and multiple ankyrin repeat domains 1	-0.25	5.35	0.07
TC0700007997.hg.1	LIMK1	LIM domain kinase 1	-0.25	6.37	0.08
TC1100013224.hg.1	POU2AF1	POU class 2 homeobox associating factor 1	-0.25	6.12	0.08
TC1500009283.hg.1	SHF	Src homology 2 domain containing F	-0.25	5.55	0.08
TC0100008414.hg.1	TMEM61	transmembrane protein 61	-0.25	6.17	0.08
TC0100006852.hg.1	UBIAD1	UbiA prenyltransferase domain containing 1	-0.25	8.91	0.08
TC1900006859.hg.1	EVI5L	ecotropic viral integration site 5 like	-0.25	5.94	0.09
TC1100011180.hg.1	RASGRP2	RAS guanyl releasing protein 2	-0.25	6.94	0.09
TC1500009403.hg.1	TNFAIP8L3	TNF alpha induced protein 8 like 3	-0.25	5.69	0.09
TC0700010155.hg.1	TNRC18	trinucleotide repeat containing 18	-0.25	7.30	0.09
TC1000012391.hg.1	TUBGCP2	tubulin gamma complex associated protein 2	-0.25	6.25	0.09
TC1200010252.hg.1	TMTC1	transmembrane O-mannosyltransferase targeting cadherins 1	-0.25	5.07	0.10
TC1700012015.hg.1	AATK	apoptosis associated tyrosine kinase	-0.26	6.27	0.05
TC1900007885.hg.1	ARHGAP33	Rho GTPase activating protein 33	-0.26	6.62	0.05
TC1100012791.hg.1	C11orf45	chromosome 11 open reading frame 45	-0.26	5.66	0.05
TC1200010205.hg.1	C12orf71	chromosome 12 open reading frame 71	-0.26	5.55	0.05
TC0500013360.hg.1	CDKL3	cyclin dependent kinase like 3	-0.26	4.94	0.05
TC0800008493.hg.1	DCSTAMP	dendrocyte expressed seven transmembrane protein	-0.26	5.76	0.05
TC1900012016.hg.1	ETFB	electron transfer flavoprotein subunit beta	-0.26	6.79	0.05
TC2200007307.hg.1	GGA1	golgi associated, gamma adaptin ear containing, ARF binding protein 1	-0.26	6.51	0.05
TC1700006535.hg.1	HIC1	HIC ZBTB transcriptional repressor 1	-0.26	6.75	0.05
TC2200008637.hg.1	IL2RB	interleukin 2 receptor subunit beta	-0.26	5.32	0.05
TC1900007270.hg.1	KLF2	Kruppel like factor 2	-0.26	5.76	0.05
TC0500013416.hg.1	MXD3	MAX dimerization protein 3	-0.26	6.97	0.05
TC0400012933.hg.1	NAAA	N-acylethanolamine acid amidase	-0.26	6.10	0.05
TC1100008085.hg.1	PELI3	pellino E3 ubiquitin protein ligase family member 3	-0.26	4.98	0.05
TC1700007720.hg.1	PSMB3	proteasome 20S subunit beta 3	-0.26	9.09	0.05
TC0100009452.hg.1	TAFA3	TAFA chemokine like family member 3	-0.26	7.04	0.05
TC0100012502.hg.1	TMEM52	transmembrane protein 52	-0.26	7.54	0.05
TC0100012452.hg.1	TNFRSF18	TNF receptor superfamily member 18	-0.26	5.56	0.05
TC0700007267.hg.1	YAE1	YAE1 maturation factor of ABCE1	-0.26	6.22	0.05
TC1700010677.hg.1	KRT19	keratin 19	-0.26	4.93	0.06
TC1900011906.hg.1	NXNL1	nucleoredoxin like 1	-0.26	5.34	0.06
TC0300013719.hg.1	CEP19	centrosomal protein 19	-0.26	6.57	0.07
TC1100008469.hg.1	SERPINH1	serpin family H member 1	-0.26	5.85	0.07
TC1700006721.hg.1	SLC16A13	solute carrier family 16 member 13	-0.26	6.87	0.07
TC1600006941.hg.1	SNX29	sorting nexin 29	-0.26	5.50	0.07
TC0900010301.hg.1	SPATA31A3	SPATA31 subfamily A member 3	-0.26	6.34	0.07
TC1100013103.hg.1	TTC36	tetratricopeptide repeat domain 36	-0.26	5.29	0.07
TC0100013576.hg.1	COL16A1	collagen type XVI alpha 1 chain	-0.26	6.10	0.08
TC0700013490.hg.1	LOC728743	zinc finger protein LOC728743	-0.26	6.80	0.08
TC0400006742.hg.1	SH3TC1	SH3 domain and tetratricopeptide repeats 1	-0.26	7.38	0.08
TC1100006473.hg.1	LRRC56	leucine rich repeat containing 56	-0.26	7.11	0.09
TC0100018186.hg.1	NBL1	NBL1, DAN family BMP antagonist	-0.26	5.61	0.09
TC0700009692.hg.1	SLC4A2	solute carrier family 4 member 2	-0.26	6.98	0.09
TC1500010006.hg.1	STRA6	signaling receptor and transporter of retinol STRA6	-0.26	6.94	0.09
TC1500008052.hg.1	TLNRD1	talin rod domain containing 1	-0.26	6.93	0.09
TC0100010267.hg.1	DUSP23	dual specificity phosphatase 23	-0.26	5.27	0.10
TC0100010281.hg.1	ATP1A2	ATPase Na+/K+ transporting subunit alpha 2	-0.27	5.58	0.05
TC0300010242.hg.1	ATP2B2	ATPase plasma membrane Ca2+ transporting 2	-0.27	6.15	0.05
TC0200009344.hg.1	CCDC74A	coiled-coil domain containing 74A	-0.27	5.31	0.05
TC1700007677.hg.1	DUSP14	dual specificity phosphatase 14	-0.27	7.19	0.05
TC1100007941.hg.1	FKBP2	FKBP prolyl isomerase 2	-0.27	6.87	0.05
TC0200009221.hg.1	GPR17	G protein-coupled receptor 17	-0.27	5.26	0.05
TC0100009355.hg.1	GPR61	G protein-coupled receptor 61	-0.27	5.30	0.05
TC0300013981.hg.1	IFRD2	interferon related developmental regulator 2	-0.27	7.13	0.05
TC1200010806.hg.1	MAP3K12	mitogen-activated protein kinase kinase kinase 12	-0.27	6.75	0.05
TC0100009449.hg.1	MOV10	Mov10 RISC complex RNA helicase	-0.27	7.28	0.05
TC1000008054.hg.1	PLAU	plasminogen activator, urokinase	-0.27	5.88	0.05
TC0500009097.hg.1	SYNPO	synaptopodin	-0.27	5.71	0.05
TC1600009187.hg.1	TIGD7	tigger transposable element derived 7	-0.27	5.07	0.05
TC1700011772.hg.1	UNC13D	unc-13 homolog D	-0.27	5.92	0.05
TC1900008921.hg.1	ZNF865	zinc finger protein 865	-0.27	5.51	0.05
TC0100013610.hg.1	FAM229A	family with sequence similarity 229 member A	-0.27	5.97	0.06
TC0400009708.hg.1	GAK	cyclin G associated kinase	-0.27	6.43	0.06
TC1600008278.hg.1	IL34	interleukin 34	-0.27	6.44	0.06
TC2200009195.hg.1	AIFM3	apoptosis inducing factor mitochondria associated 3	-0.27	6.01	0.07
TC1900011726.hg.1	C19orf33	chromosome 19 open reading frame 33	-0.27	6.58	0.07
TC0100018090.hg.1	LINC02897	long intergenic non-protein coding RNA 2897	-0.27	5.23	0.07
TC0400006853.hg.1	DRD5	dopamine receptor D5	-0.27	5.23	0.08
TC0200012559.hg.1	NRXN1	neurexin 1	-0.27	5.08	0.08
TC1400010797.hg.1	NUDT14	nudix hydrolase 14	-0.27	6.90	0.08
TC0700009329.hg.1	TTC26	tetratricopeptide repeat domain 26	-0.27	6.96	0.08
TC2200006703.hg.1	HIC2	HIC ZBTB transcriptional repressor 2	-0.27	5.88	0.09
TC1400010698.hg.1	INF2	inverted formin 2	-0.27	5.90	0.09
TC0600014348.hg.1	NHSL1	NHS like 1	-0.27	5.86	0.09
TC1700011430.hg.1	CD79B	CD79b molecule	-0.27	6.47	0.10
TC1000008728.hg.1	FBXL15	F-box and leucine rich repeat protein 15	-0.27	5.35	0.10
TC0200014597.hg.1	RND3	Rho family GTPase 3	-0.27	5.86	0.10
TC1000008580.hg.1	ANKRD2	ankyrin repeat domain 2	-0.28	5.70	0.05
TC1100013230.hg.1	BCL9L	BCL9 like	-0.28	7.03	0.05
TC0500012661.hg.1	C1QTNF2	C1q and TNF related 2	-0.28	5.60	0.05
TC1700009731.hg.1	GAS7	growth arrest specific 7	-0.28	7.17	0.05
TC0500012420.hg.1	IL17B	interleukin 17B	-0.28	4.99	0.05
TC1100010091.hg.1	IRAG1	inositol 1,4,5-triphosphate receptor associated 1	-0.28	5.66	0.05
TC1700012215.hg.1	KSR1	kinase suppressor of ras 1	-0.28	6.76	0.05
TC0100010152.hg.1	LMNA	lamin A/C	-0.28	6.16	0.05
TC1400007285.hg.1	NAA30	N-alpha-acetyltransferase 30, NatC catalytic subunit	-0.28	8.27	0.05
TC1500007885.hg.1	NEIL1	nei like DNA glycosylase 1	-0.28	6.14	0.05
TC1200012190.hg.1	OASL	2'-5'-oligoadenylate synthetase like	-0.28	5.33	0.05
TC1900011982.hg.1	OPA3	outer mitochondrial membrane lipid metabolism regulator OPA3	-0.28	6.15	0.05
TC0900009996.hg.1	PAX5	paired box 5	-0.28	5.53	0.05
TC0200016382.hg.1	PDCD1	programmed cell death 1	-0.28	6.60	0.05
TC0700007364.hg.1	SPDYE1	speedy/RINGO cell cycle regulator family member E1	-0.28	5.11	0.05
TC1900011673.hg.1	YJU2B	YJU2 splicing factor homolog B	-0.28	7.49	0.05
TC0700013375.hg.1	ZNF273	zinc finger protein 273	-0.28	8.60	0.05
TC1600011238.hg.1	CBFA2T3	CBFA2/RUNX1 partner transcriptional co-repressor 3	-0.28	6.17	0.06
TC0X00007203.hg.1	GLOD5	glyoxalase domain containing 5	-0.28	5.53	0.06
TC0X00008689.hg.1	MAGEA11	MAGE family member A11	-0.28	4.94	0.06
TC1100008385.hg.1	RELT	RELT TNF receptor	-0.28	6.67	0.06
TC1900008112.hg.1	SHKBP1	SH3KBP1 binding protein 1	-0.28	6.65	0.06
TC0800006975.hg.1	BMP1	bone morphogenetic protein 1	-0.28	6.08	0.07
TC0100016034.hg.1	ETV3L	ETS variant transcription factor 3 like	-0.28	5.18	0.07
TC1900006475.hg.1	FGF22	fibroblast growth factor 22	-0.28	5.15	0.08
TC0600011823.hg.1	TRERF1	transcriptional regulating factor 1	-0.28	7.16	0.08
TC1900008911.hg.1	NAT14	N-acetyltransferase 14 (putative)	-0.28	6.31	0.09
TC0400010166.hg.1	FAM184B	family with sequence similarity 184 member B	-0.29	5.90	0.05
TC1700012369.hg.1	FLCN	folliculin	-0.29	6.49	0.05
TC0X00009213.hg.1	MAP7D2	MAP7 domain containing 2	-0.29	5.95	0.05
TC0200016757.hg.1	NCKAP1	NCK associated protein 1	-0.29	5.15	0.05
TC0300010515.hg.1	NKIRAS1	NFKB inhibitor interacting Ras like 1	-0.29	7.26	0.05
TC0100009386.hg.1	PROK1	prokineticin 1	-0.29	6.20	0.05
TC1000008272.hg.1	RGR	retinal G protein coupled receptor	-0.29	5.92	0.05
TC0100012441.hg.1	RNF223	ring finger protein 223	-0.29	7.07	0.05
TC1700011808.hg.1	ST6GALNAC2	ST6 N-acetylgalactosaminide alpha-2,6-sialyltransferase 2	-0.29	5.35	0.05
TC1600006530.hg.1	TPSD1	tryptase delta 1	-0.29	5.09	0.05
TC0100013034.hg.1	ARHGEF19	Rho guanine nucleotide exchange factor 19	-0.29	6.53	0.06
TC1700011699.hg.1	CD300C	CD300c molecule	-0.29	5.75	0.06
TC0X00007227.hg.1	GAGE10	G antigen 10	-0.29	5.33	0.06
TC0200010857.hg.1	INHA	inhibin subunit alpha	-0.29	5.42	0.07
TC1900011657.hg.1	MCEMP1	mast cell expressed membrane protein 1	-0.29	5.19	0.07
TC1700007754.hg.1	PNMT	phenylethanolamine N-methyltransferase	-0.29	6.03	0.07
TC0200016602.hg.1	SNORC	secondary ossification center associated regulator of chondrocyte maturation	-0.29	7.55	0.07
TC1600011567.hg.1	CHST5	carbohydrate sulfotransferase 5	-0.29	5.61	0.08
TC1500010911.hg.1	CPEB1	cytoplasmic polyadenylation element binding protein 1	-0.29	5.64	0.08
TC1900011582.hg.1	ZNF671	zinc finger protein 671	-0.29	5.80	0.08
TC0600011579.hg.1	GRM4	glutamate metabotropic receptor 4	-0.29	5.46	0.09
TC1600008000.hg.1	CCL17	C-C motif chemokine ligand 17	-0.29	5.38	0.10
TC1900006525.hg.1	FAM174C	family with sequence similarity 174 member C	-0.29	7.34	0.10
TC0100018312.hg.1	C1orf226	chromosome 1 open reading frame 226	-0.30	5.24	0.05
TC0200014385.hg.1	CCNT2-AS1	CCNT2 antisense RNA 1	-0.30	6.74	0.05
TC1600007999.hg.1	CX3CL1	C-X3-C motif chemokine ligand 1	-0.30	5.25	0.05
TC0100015950.hg.1	FAM189B	family with sequence similarity 189 member B	-0.30	5.83	0.05
TC0700010392.hg.1	FERD3L	Fer3 like bHLH transcription factor	-0.30	5.50	0.05
TC1400007548.hg.1	GALNT16	polypeptide N-acetylgalactosaminyltransferase 16	-0.30	5.39	0.05
TC0600014270.hg.1	GPSM3	G protein signaling modulator 3	-0.30	6.52	0.05
TC1200012578.hg.1	KCNA6	potassium voltage-gated channel subfamily A member 6	-0.30	5.45	0.05
TC1100008181.hg.1	LRP5	LDL receptor related protein 5	-0.30	6.99	0.05
TC1000009997.hg.1	MIR1915HG	MIR1915 host gene	-0.30	6.05	0.05
TC1900010963.hg.1	NANOS2	nanos C2HC-type zinc finger 2	-0.30	5.23	0.05
TC0400011012.hg.1	PF4	platelet factor 4	-0.30	6.36	0.05
TC1500010501.hg.1	RGMA	repulsive guidance molecule BMP co-receptor a	-0.30	5.92	0.05
TC1600009395.hg.1	SOCS1	suppressor of cytokine signaling 1	-0.30	5.17	0.05
TC0300011107.hg.1	ZMYND10	zinc finger MYND-type containing 10	-0.30	6.69	0.05
TC0100010268.hg.1	FCRL6	Fc receptor like 6	-0.30	6.18	0.06
TC0300010769.hg.1	GORASP1	golgi reassembly stacking protein 1	-0.30	5.60	0.06
TC0100010810.hg.1	KIAA1614	KIAA1614	-0.30	6.44	0.06
TC1900011905.hg.1	TMEM221	transmembrane protein 221	-0.30	5.96	0.06
TC1200008845.hg.1	RAD9B	RAD9 checkpoint clamp component B	-0.30	5.36	0.07
TC1900011716.hg.1	LRFN3	leucine rich repeat and fibronectin type III domain containing 3	-0.30	5.04	0.08
TC0100015193.hg.1	MYBPHL	myosin binding protein H like	-0.30	5.79	0.09
TC0100017748.hg.1	SIPA1L2	signal induced proliferation associated 1 like 2	-0.30	6.16	0.09
TC2200009233.hg.1	ADORA2A	adenosine A2a receptor	-0.30	7.00	0.10
TC1900011499.hg.1	ZNF787	zinc finger protein 787	-0.30	6.64	0.10
TC0300013405.hg.1	C3orf70	chromosome 3 open reading frame 70	-0.31	6.00	0.05
TC1700011756.hg.1	CASKIN2	CASK interacting protein 2	-0.31	6.79	0.05
TC2200007987.hg.1	CLDN5	claudin 5	-0.31	7.18	0.05
TC1700010707.hg.1	DHX58	DExH-box helicase 58	-0.31	6.79	0.05
TC1100011258.hg.1	FIBP	FGF1 intracellular binding protein	-0.31	7.93	0.05
TC1900009404.hg.1	FUT6	fucosyltransferase 6	-0.31	5.69	0.05
TC0100007748.hg.1	GJA4	gap junction protein alpha 4	-0.31	5.99	0.05
TC1900011397.hg.1	LENG1	leukocyte receptor cluster member 1	-0.31	6.43	0.05
TC1900009226.hg.1	LINGO3	leucine rich repeat and Ig domain containing 3	-0.31	4.97	0.05
TC1900009310.hg.1	MATK	megakaryocyte-associated tyrosine kinase	-0.31	5.42	0.05
TC0X00007122.hg.1	RGN	regucalcin	-0.31	5.06	0.05
TC0800011872.hg.1	SLA	Src like adaptor	-0.31	6.40	0.05
TC0900012200.hg.1	SLC34A3	solute carrier family 34 member 3	-0.31	5.17	0.05
TC1900011390.hg.1	TARM1	T cell-interacting, activating receptor on myeloid cells 1	-0.31	7.38	0.05
TC1900009368.hg.1	TICAM1	toll like receptor adaptor molecule 1	-0.31	5.58	0.05
TC0200016707.hg.1	ZNF514	zinc finger protein 514	-0.31	5.05	0.05
TC0500012791.hg.1	KCNMB1	potassium calcium-activated channel subfamily M regulatory beta subunit 1	-0.31	5.40	0.06
TC1000012495.hg.1	BORCS7	BLOC-1 related complex subunit 7	-0.31	5.67	0.07
TC1600008633.hg.1	NECAB2	N-terminal EF-hand calcium binding protein 2	-0.31	6.45	0.07
TC1100009403.hg.1	ROBO3	roundabout guidance receptor 3	-0.31	5.46	0.07
TC1500010863.hg.1	SERINC4	serine incorporator 4	-0.31	5.15	0.07
TC2000007686.hg.1	PELATON	plaque enriched lncRNA in atherosclerotic and inflammatory bowel macrophage regulation	-0.31	5.77	0.08
TC1900009104.hg.1	PRSS57	serine protease 57	-0.31	6.66	0.08
TC0X00011209.hg.1	FAM3A	FAM3 metabolism regulating signaling molecule A	-0.31	5.75	0.09
TC0700010412.hg.1	SP8	Sp8 transcription factor	-0.31	5.38	0.09
TC0X00008674.hg.1	AFF2	AF4/FMR2 family member 2	-0.32	5.02	0.05
TC0200011372.hg.1	AQP12A	aquaporin 12A	-0.32	5.37	0.05
TC0200011054.hg.1	ARMC9	armadillo repeat containing 9	-0.32	6.37	0.05
TC0100009936.hg.1	BNIPL	BCL2 interacting protein like	-0.32	5.33	0.05
TC1900011742.hg.1	CEACAM6	CEA cell adhesion molecule 6	-0.32	5.14	0.05
TC1400007112.hg.1	DMAC2L	distal membrane arm assembly component 2 like	-0.32	7.18	0.05
TC0X00009101.hg.1	GPM6B	glycoprotein M6B	-0.32	5.33	0.05
TC0900007733.hg.1	IDNK	IDNK gluconokinase	-0.32	6.06	0.05
TC0100010799.hg.1	LHX4	LIM homeobox 4	-0.32	5.40	0.05
TC1600011468.hg.1	PKMYT1	protein kinase, membrane associated tyrosine/threonine 1	-0.32	5.35	0.05
TC1700011813.hg.1	ST6GALNAC1	ST6 N-acetylgalactosaminide alpha-2,6-sialyltransferase 1	-0.32	5.75	0.05
TC1100011754.hg.1	TENM4	teneurin transmembrane protein 4	-0.32	7.20	0.05
TC1400008748.hg.1	TGM1	transglutaminase 1	-0.32	5.60	0.05
TC1900008856.hg.1	TTYH1	tweety family member 1	-0.32	7.33	0.05
TC1100013205.hg.1	ARAP1	ArfGAP with RhoGAP domain, ankyrin repeat and PH domain 1	-0.32	6.52	0.06
TC1700010447.hg.1	CCL5	C-C motif chemokine ligand 5	-0.32	4.92	0.06
TC2200007303.hg.1	CDC42EP1	CDC42 effector protein 1	-0.32	6.16	0.07
TC0700010162.hg.1	FBXL18	F-box and leucine rich repeat protein 18	-0.32	6.96	0.07
TC1700012220.hg.1	TBC1D29P	TBC1 domain family member 29, pseudogene	-0.32	5.21	0.07
TC0500007831.hg.1	F2R	coagulation factor II thrombin receptor	-0.32	6.83	0.08
TC1200007838.hg.1	IL23A	interleukin 23 subunit alpha	-0.32	5.24	0.08
TC1700007585.hg.1	SLFN5	schlafen family member 5	-0.32	5.81	0.08
TC2000009881.hg.1	VPS16	VPS16 core subunit of CORVET and HOPS complexes	-0.32	5.37	0.08
TC0100010360.hg.1	HSPA6	heat shock protein family A (Hsp70) member 6	-0.32	5.49	0.09
TC2000009433.hg.1	RIPOR3	RIPOR family member 3	-0.32	5.40	0.09
TC1400010020.hg.1	GON7	GON7 subunit of KEOPS complex	-0.32	6.46	0.10
TC0100007334.hg.1	LYPLA2	lysophospholipase 2	-0.32	8.25	0.10
TC1700009520.hg.1	ALOX15	arachidonate 15-lipoxygenase	-0.33	6.67	0.05
TC0700009649.hg.1	ATP6V0E2	ATPase H+ transporting V0 subunit e2	-0.33	6.89	0.05
TC1900010074.hg.1	GMIP	GEM interacting protein	-0.33	5.68	0.05
TC0300007437.hg.1	MANF	mesencephalic astrocyte derived neurotrophic factor	-0.33	5.97	0.05
TC0300013733.hg.1	MELTF	melanotransferrin	-0.33	5.73	0.05
TC0300006631.hg.1	MKRN2	makorin ring finger protein 2	-0.33	8.05	0.05
TC0100010345.hg.1	PCP4L1	Purkinje cell protein 4 like 1	-0.33	6.10	0.05
TC1900012005.hg.1	PNKP	polynucleotide kinase 3'-phosphatase	-0.33	6.54	0.05
TC1700012385.hg.1	RAD51D	RAD51 paralog D	-0.33	6.75	0.05
TC0600013740.hg.1	RSPH3	radial spoke head 3	-0.33	6.39	0.05
TC1900008476.hg.1	SULT2B1	sulfotransferase family 2B member 1	-0.33	5.92	0.05
TC0700006567.hg.1	TTYH3	tweety family member 3	-0.33	7.43	0.05
TC1100009330.hg.1	UBASH3B	ubiquitin associated and SH3 domain containing B	-0.33	6.74	0.05
TC0200010818.hg.1	WNT10A	Wnt family member 10A	-0.33	5.14	0.05
TC1100011280.hg.1	YIF1A	Yip1 interacting factor homolog A, membrane trafficking protein	-0.33	6.92	0.05
TC0700009493.hg.1	ZYX	zyxin	-0.33	5.25	0.05
TC1100007947.hg.1	ESRRA	estrogen related receptor alpha	-0.33	5.65	0.06
TC1900007366.hg.1	MPV17L2	MPV17 mitochondrial inner membrane protein like 2	-0.33	7.66	0.06
TC0300013985.hg.1	TUSC2	tumor suppressor 2, mitochondrial calcium regulator	-0.33	7.23	0.06
TC0100018263.hg.1	GSTM1	glutathione S-transferase mu 1	-0.33	5.39	0.07
TC1900010465.hg.1	HPN-AS1	HPN antisense RNA 1	-0.33	6.95	0.07
TC0700009079.hg.1	TSPAN33	tetraspanin 33	-0.33	5.73	0.07
TC1900010372.hg.1	CEP89	centrosomal protein 89	-0.34	6.72	0.05
TC1900012017.hg.1	CLDND2	claudin domain containing 2	-0.34	6.61	0.05
TC1500010717.hg.1	DISP2	dispatched RND transporter family member 2	-0.34	5.00	0.05
TC1600011438.hg.1	MLYCD	malonyl-CoA decarboxylase	-0.34	5.55	0.05
TC0100016199.hg.1	OLFML2B	olfactomedin like 2B	-0.34	5.47	0.05
TC0700007054.hg.1	PRR15	proline rich 15	-0.34	7.48	0.05
TC1100006475.hg.1	RASSF7	Ras association domain family member 7	-0.34	6.54	0.05
TC1700012247.hg.1	TCAP	titin-cap	-0.34	7.34	0.05
TC0800009158.hg.1	THEM6	thioesterase superfamily member 6	-0.34	5.04	0.05
TC0300008705.hg.1	ABTB1	ankyrin repeat and BTB domain containing 1	-0.34	5.72	0.06
TC0100006681.hg.1	RNF207	ring finger protein 207	-0.34	5.53	0.06
TC0500009861.hg.1	SLC6A3	solute carrier family 6 member 3	-0.34	5.12	0.06
TC2200007287.hg.1	CYTH4	cytohesin 4	-0.34	5.59	0.09
TC0100016171.hg.1	MPZ	myelin protein zero	-0.34	5.34	0.09
TC0900008678.hg.1	OR5C1	olfactory receptor family 5 subfamily C member 1	-0.34	4.87	0.09
TC0700013599.hg.1	ACHE	acetylcholinesterase (Cartwright blood group)	-0.35	6.79	0.05
TC2000009789.hg.1	BHLHE23	basic helix-loop-helix family member e23	-0.35	6.03	0.05
TC0100012442.hg.1	C1orf159	chromosome 1 open reading frame 159	-0.35	6.58	0.05
TC0900007094.hg.1	CA9	carbonic anhydrase 9	-0.35	5.54	0.05
TC1500009282.hg.1	DUOXA1	dual oxidase maturation factor 1	-0.35	5.35	0.05
TC1200009489.hg.1	FBRSL1	fibrosin like 1	-0.35	7.06	0.05
TC0700010015.hg.1	INTS1	integrator complex subunit 1	-0.35	6.51	0.05
TC1200007861.hg.1	LRP1	LDL receptor related protein 1	-0.35	5.33	0.05
TC1900009488.hg.1	PCP2	Purkinje cell protein 2	-0.35	5.64	0.05
[truncated: 267 more rows]
