# Supplementary material for: CircFBXW7 in patients with T-cell ALL: depletion sustains MYC and NOTCH activation and leukemia cell viability
Source: Exp Hematol Oncol. 2023 Jan 21;12:12. doi: 10.1186/s40164-023-00374-6 (PMC9863195; doi:10.1186/s40164-023-00374-6)
Supplement: Supplementary file 3 — Additional file 3. Table S5. Gene Ontology (GO) terms significantly enriched upon circFBXW7 silencing in RPMI-8402 cells, accordign to Gene Set Enrichment Analysis (GSEA) of gene expression profiles. [file 40164_2023_374_MOESM3_ESM.xlsx]

## Sheet: ST2 GSEA
Additional file 3: Table S5. Gene Ontology (GO) terms significantly enriched upon circFBXW7 silencing in RPMI-8402 cells, accordign to Gene Set Enrichment Analysis (GSEA) of gene expression profiles.
ID	ONTOLOGY	Description	Set size	Enrichment score	NES	p-value adj.	rank	leading_edge	core_enrichment
GO:0048018	MF	receptor ligand activity	17	-0.567625	2.30694	0.000203749	329	tags=88%, list=36%, signal=57%	WNT10B/OSGIN1/CCL7/WNT6/C17orf99/CXCL6/AVP/CMTM5/OXT/IL11/CX3CL1/PF4/PROK1/IL17B/TAFA3
GO:0030546	MF	signaling receptor activator activity	17	-0.567625	2.30694	0.000203749	329	tags=88%, list=36%, signal=57%	WNT10B/OSGIN1/CCL7/WNT6/C17orf99/CXCL6/AVP/CMTM5/OXT/IL11/CX3CL1/PF4/PROK1/IL17B/TAFA3
GO:0070371	BP	ERK1 and ERK2 cascade	13	-0.609087	2.23528	0.000201248	311	tags=92%, list=34%, signal=62%	CCL7/RRAS/PSCA/CASR/SIRT3/AVP/PLA2G5/LRP1/ALOX15/CX3CL1/FLCN/MAP3K12
GO:0070372	BP	regulation of ERK1 and ERK2 cascade	12	-0.603231	2.14453	0.00121237	311	tags=92%, list=34%, signal=61%	CCL7/RRAS/PSCA/CASR/SIRT3/PLA2G5/LRP1/ALOX15/CX3CL1/FLCN/MAP3K12
GO:0005125	MF	cytokine activity	11	-0.611443	2.10075	0.00121581	294	tags=91%, list=32%, signal=62%	WNT10B/CCL7/WNT6/C17orf99/CXCL6/CMTM5/IL11/CX3CL1/PF4/IL17B
GO:0030545	MF	receptor regulator activity	19	-0.489231	2.07829	0.00183411	294	tags=74%, list=32%, signal=51%	WNT10B/OSGIN1/CCL7/WNT6/C17orf99/CXCL6/AVP/CMTM5/OXT/IL11/CX3CL1/PF4/PROK1/IL17B
GO:0006874	BP	cellular calcium ion homeostasis	19	-0.466868	1.98329	0.00305686	324	tags=79%, list=36%, signal=52%	SLC35G1/CCL7/TBXA2R/CASR/AVP/PTGIR/OXT/FFAR1/CNGB1/LRP1/UBASH3B/CX3CL1/ATP1A2/GPR17/ATP2B2
GO:0005102	MF	signaling receptor binding	56	-0.318544	1.94344	0.00211327	294	tags=57%, list=32%, signal=41%	WNT10B/OSGIN1/CDH26/NSG1/CCL7/PSCA/WNT6/CD300LF/CASR/RSPO1/C17orf99/CXCL6/VDR/AVP/LILRB1/PLAT/CMTM5/SRMS/OXT/CD72/IL11/LRP1/TYROBP/TARM1/SLA/CX3CL1/RGMA/SOCS1/PF4/PROK1/OASL/IL17B
GO:0051046	BP	regulation of secretion	20	-0.446572	1.93068	0.00612245	178	tags=55%, list=20%, signal=45%	RPH3AL/CASR/IL4R/SIRT3/AVP/LILRB1/OXT/FFAR1/P2RY2/IL11/LRP1
GO:0051480	BP	regulation of cytosolic calcium ion concentration	16	-0.480198	1.90447	0.00649219	324	tags=81%, list=36%, signal=53%	SLC35G1/TBXA2R/AVP/PTGIR/OXT/FFAR1/CNGB1/LRP1/UBASH3B/CX3CL1/ATP1A2/GPR17/ATP2B2
GO:0007204	BP	positive regulation of cytosolic calcium ion concentration	12	-0.53509	1.90229	0.00585977	318	tags=83%, list=35%, signal=55%	TBXA2R/AVP/PTGIR/OXT/FFAR1/LRP1/UBASH3B/CX3CL1/ATP1A2/GPR17
GO:0051047	BP	positive regulation of secretion	15	-0.487577	1.88447	0.00817661	178	tags=60%, list=20%, signal=49%	RPH3AL/CASR/IL4R/SIRT3/AVP/OXT/FFAR1/P2RY2/LRP1
GO:0006873	BP	cellular ion homeostasis	25	-0.399789	1.88006	0.00632782	324	tags=72%, list=36%, signal=48%	SLC35G1/CCL7/TBXA2R/CASR/AVP/PTGIR/OXT/FFAR1/P2RY2/CNGB1/LRP1/UBASH3B/ATP6V0E2/SLC34A3/CX3CL1/ATP1A2/GPR17/ATP2B2
GO:0055074	BP	calcium ion homeostasis	21	-0.416974	1.8441	0.0101358	324	tags=71%, list=36%, signal=47%	SLC35G1/CCL7/TBXA2R/CASR/AVP/PTGIR/OXT/FFAR1/CNGB1/LRP1/UBASH3B/CX3CL1/ATP1A2/GPR17/ATP2B2
GO:0006575	BP	cellular modified amino acid metabolic process	6	-0.68254	1.84246	0.00797766	185	tags=83%, list=20%, signal=67%	OSBPL5/HAGH/PLA2G5/SARDH/DUOXA1
GO:0072503	BP	cellular divalent inorganic cation homeostasis	20	-0.423618	1.83144	0.0108163	324	tags=75%, list=36%, signal=49%	SLC35G1/CCL7/TBXA2R/CASR/AVP/PTGIR/OXT/FFAR1/CNGB1/LRP1/UBASH3B/CX3CL1/ATP1A2/GPR17/ATP2B2
GO:0006875	BP	cellular metal ion homeostasis	20	-0.423618	1.83144	0.0108163	324	tags=75%, list=36%, signal=49%	SLC35G1/CCL7/TBXA2R/CASR/AVP/PTGIR/OXT/FFAR1/CNGB1/LRP1/UBASH3B/CX3CL1/ATP1A2/GPR17/ATP2B2
GO:0002683	BP	negative regulation of immune system process	18	-0.434777	1.80976	0.013442	390	tags=83%, list=43%, signal=48%	CD300LF/IL4R/LILRB1/SFTPD/TYROBP/UBASH3B/ALOX15/TARM1/DHX58/CX3CL1/SOCS1/GPR17/TAFA3/CUEDC2/CLEC4G
GO:0001910	BP	regulation of leukocyte mediated cytotoxicity	4	-0.7949	1.80916	0.00541734	189	tags=100%, list=21%, signal=79%	DNASE1/CXCL6/LILRB1/TYROBP
GO:1903530	BP	regulation of secretion by cell	19	-0.425007	1.80546	0.0140615	178	tags=53%, list=20%, signal=43%	RPH3AL/CASR/IL4R/SIRT3/AVP/LILRB1/OXT/FFAR1/IL11/LRP1
GO:0098742	BP	cell-cell adhesion via plasma-membrane adhesion molecules	11	-0.522243	1.79428	0.0125633	263	tags=73%, list=29%, signal=52%	CDH26/CLDN15/FAT3/PCDH18/CEACAM6/TENM4/CLDN5/CX3CL1
GO:0046903	BP	secretion	40	-0.322216	1.77549	0.0103972	192	tags=42%, list=21%, signal=35%	ISLR/STK11IP/RPH3AL/CASR/IL4R/TANGO6/SIRT3/AVP/LILRB1/OXT/FFAR1/PLA2G5/P2RY2/IL11/LRP1/TYROBP/CA9
GO:0055082	BP	cellular chemical homeostasis	27	-0.363741	1.7599	0.0159346	324	tags=70%, list=36%, signal=47%	SLC35G1/CCL7/TBXA2R/CASR/AVP/PTGIR/OXT/FFAR1/P2RY2/CNGB1/LRP1/UBASH3B/ATP6V0E2/SLC34A3/CX3CL1/LRP5/ATP1A2/GPR17/ATP2B2
GO:0045907	BP	positive regulation of vasoconstriction	3	-0.866002	1.75029	0.0046748	124	tags=100%, list=14%, signal=87%	TBXA2R/CASR/AVP
GO:1903532	BP	positive regulation of secretion by cell	14	-0.462668	1.74787	0.0194568	178	tags=57%, list=20%, signal=47%	RPH3AL/CASR/IL4R/SIRT3/AVP/OXT/FFAR1/LRP1
GO:0050866	BP	negative regulation of cell activation	13	-0.47306	1.73607	0.021131	329	tags=77%, list=36%, signal=50%	CD300LF/IL4R/LILRB1/SFTPD/TYROBP/UBASH3B/TARM1/CX3CL1/SOCS1/TAFA3
GO:0001664	MF	G protein-coupled receptor binding	14	-0.458093	1.73059	0.0214836	292	tags=71%, list=32%, signal=49%	WNT10B/CCL7/WNT6/RSPO1/CXCL6/AVP/OXT/CX3CL1/PF4/PROK1
GO:0046942	BP	carboxylic acid transport	8	-0.573467	1.73041	0.0165724	156	tags=62%, list=17%, signal=52%	SLC6A20/CASR/AVP/OXT/PLA2G5
GO:0030003	BP	cellular cation homeostasis	23	-0.377644	1.72011	0.0206101	324	tags=70%, list=36%, signal=46%	SLC35G1/CCL7/TBXA2R/CASR/AVP/PTGIR/OXT/FFAR1/CNGB1/LRP1/UBASH3B/ATP6V0E2/CX3CL1/ATP1A2/GPR17/ATP2B2
GO:0015711	BP	organic anion transport	10	-0.519405	1.71999	0.0240529	192	tags=60%, list=21%, signal=48%	SLC6A20/CASR/AVP/OXT/PLA2G5/CA9
GO:0000323	CC	lytic vacuole	17	-0.42092	1.7107	0.0256724	400	tags=82%, list=44%, signal=47%	GPR137C/STK11IP/NSG1/PLA2G5/HPS6/LRP1/SFTPD/CEACAM6/FLCN/UNC13D/NAAA/TOLLIP/CLN5/SFTPB
GO:0005764	CC	lysosome	17	-0.42092	1.7107	0.0256724	400	tags=82%, list=44%, signal=47%	GPR137C/STK11IP/NSG1/PLA2G5/HPS6/LRP1/SFTPD/CEACAM6/FLCN/UNC13D/NAAA/TOLLIP/CLN5/SFTPB
GO:0070374	BP	positive regulation of ERK1 and ERK2 cascade	8	-0.565229	1.70556	0.0200081	311	tags=88%, list=34%, signal=58%	CCL7/CASR/PLA2G5/LRP1/ALOX15/CX3CL1/MAP3K12
GO:0072507	BP	divalent inorganic cation homeostasis	22	-0.37861	1.70028	0.0217701	324	tags=68%, list=36%, signal=45%	SLC35G1/CCL7/TBXA2R/CASR/AVP/PTGIR/OXT/FFAR1/CNGB1/LRP1/UBASH3B/CX3CL1/ATP1A2/GPR17/ATP2B2
GO:0023061	BP	signal release	12	-0.475028	1.68876	0.0246514	178	tags=58%, list=20%, signal=48%	CASR/SIRT3/LILRB1/OXT/FFAR1/IL11/LRP1
GO:0000165	BP	MAPK cascade	32	-0.325956	1.66826	0.024735	352	tags=66%, list=39%, signal=42%	LTBR/CCL7/RRAS/PSCA/ALK/CASR/SIRT3/AVP/ERN2/PLA2G5/IL11/LRP1/ALOX15/CX3CL1/FLCN/PROK1/DUSP14/MAP3K12/IL2RB/PSMB3/CD81
GO:0010817	BP	regulation of hormone levels	13	-0.453864	1.66563	0.0305897	185	tags=54%, list=20%, signal=43%	CASR/RDH13/SIRT3/FFAR1/IL11/LRP1/DUOXA1
GO:0051048	BP	negative regulation of secretion	3	-0.82392	1.66523	0.0160569	162	tags=100%, list=18%, signal=82%	LILRB1/OXT/IL11
GO:0043408	BP	regulation of MAPK cascade	28	-0.338974	1.66003	0.0277778	311	tags=61%, list=34%, signal=41%	LTBR/CCL7/RRAS/PSCA/ALK/CASR/SIRT3/ERN2/PLA2G5/IL11/LRP1/ALOX15/CX3CL1/FLCN/PROK1/DUSP14/MAP3K12
GO:0007186	BP	G protein-coupled receptor signaling pathway	32	-0.321244	1.64414	0.0301393	178	tags=44%, list=20%, signal=36%	CCL7/TBXA2R/OR6B2/CASR/CXCL6/PLEKHG5/AVP/PTGIR/OXT/FFAR1/P2RY2/BHLHA15/CNGB1/LRP1
GO:0071347	BP	cellular response to interleukin-1	6	-0.607778	1.64065	0.032509	359	tags=100%, list=40%, signal=61%	CCL7/CX3CL1/KLF2/PELI3/PSMB3/TOLLIP
GO:0070555	BP	response to interleukin-1	6	-0.607778	1.64065	0.032509	359	tags=100%, list=40%, signal=61%	CCL7/CX3CL1/KLF2/PELI3/PSMB3/TOLLIP
GO:0048008	BP	platelet-derived growth factor receptor signaling pathway	3	-0.806202	1.62942	0.0231707	178	tags=100%, list=20%, signal=81%	PTGIR/PLAT/LRP1
GO:0002695	BP	negative regulation of leukocyte activation	12	-0.4576	1.6268	0.0379875	329	tags=75%, list=36%, signal=48%	CD300LF/IL4R/LILRB1/SFTPD/TYROBP/TARM1/CX3CL1/SOCS1/TAFA3
GO:0019318	BP	hexose metabolic process	4	-0.711752	1.61992	0.0315008	264	tags=100%, list=29%, signal=71%	MAEA/MLYCD/FUT6/LRP5
GO:0045777	BP	positive regulation of blood pressure	4	-0.704102	1.60251	0.0355136	149	tags=75%, list=16%, signal=63%	TBXA2R/AVP/OXT
GO:0014902	BP	myotube differentiation	8	-0.530067	1.59946	0.0412288	430	tags=100%, list=47%, signal=53%	WNT10B/IL4R/BHLHA15/SIX1/CD81/MAML1/EHD1/ERVW-1
GO:0001909	BP	leukocyte mediated cytotoxicity	6	-0.592222	1.59866	0.0424811	373	tags=100%, list=41%, signal=59%	DNASE1/CXCL6/LILRB1/TYROBP/UNC13D/EMP2
GO:0046887	BP	positive regulation of hormone secretion	5	-0.642383	1.59666	0.0386929	178	tags=80%, list=20%, signal=65%	CASR/SIRT3/FFAR1/LRP1
GO:0032024	BP	positive regulation of insulin secretion	5	-0.642383	1.59666	0.0386929	178	tags=80%, list=20%, signal=65%	CASR/SIRT3/FFAR1/LRP1
GO:0090277	BP	positive regulation of peptide hormone secretion	5	-0.642383	1.59666	0.0386929	178	tags=80%, list=20%, signal=65%	CASR/SIRT3/FFAR1/LRP1
GO:0046879	BP	hormone secretion	8	-0.528651	1.59518	0.0422393	264	tags=75%, list=29%, signal=54%	CASR/SIRT3/FFAR1/IL11/LRP1/LRP5
GO:0009914	BP	hormone transport	8	-0.528651	1.59518	0.0422393	264	tags=75%, list=29%, signal=54%	CASR/SIRT3/FFAR1/IL11/LRP1/LRP5
GO:0046883	BP	regulation of hormone secretion	8	-0.528651	1.59518	0.0422393	264	tags=75%, list=29%, signal=54%	CASR/SIRT3/FFAR1/IL11/LRP1/LRP5
GO:0043277	BP	apoptotic cell clearance	5	-0.641066	1.59339	0.0400962	212	tags=80%, list=23%, signal=62%	CD300LF/LRP1/TYROBP/ALOX15
GO:0050994	BP	regulation of lipid catabolic process	3	-0.782946	1.58242	0.0319106	199	tags=100%, list=22%, signal=78%	ALK/TYSND1/MLYCD
GO:0072662	BP	protein localization to peroxisome	3	-0.782946	1.58242	0.0319106	199	tags=100%, list=22%, signal=78%	PEX16/TYSND1/MLYCD
GO:0072663	BP	establishment of protein localization to peroxisome	3	-0.782946	1.58242	0.0319106	199	tags=100%, list=22%, signal=78%	PEX16/TYSND1/MLYCD
GO:0043574	BP	peroxisomal transport	3	-0.782946	1.58242	0.0319106	199	tags=100%, list=22%, signal=78%	PEX16/TYSND1/MLYCD
GO:0006625	BP	protein targeting to peroxisome	3	-0.782946	1.58242	0.0319106	199	tags=100%, list=22%, signal=78%	PEX16/TYSND1/MLYCD
GO:0031224	CC	intrinsic component of membrane	170	-0.199905	1.57927	0.0115385	289	tags=44%, list=32%, signal=36%	LTBR/SPATA31A1/GPR137C/PTPN5/B3GNT6/CDH26/SLC6A20/CLDN15/NSG1/PEX16/SLC35G1/TBXA2R/PSCA/CD300LF/ALK/OR6B2/CASR/C17orf99/OSBPL5/FAT3/IL4R/TANGO6/CNGA2/ADAM33/PTGIR/PDZK1IP1/LILRB1/FRAS1/ERN2/CMTM5/CTXN1/STOML1/LMF2/CD72/FFAR1/P2RY2/MAEA/CEACAM4/MPPE1/PCDH18/CNGB1/INTS1/LRP1/C1orf159/DUOXA1/TYROBP/CA9/DISP2/MELTF/TTYH3/YIF1A/ATP6V0E2/AQP12A/ST6GALNAC1/CEACAM6/GPM6B/TGM1/TENM4/CLDN5/TARM1/FUT6/LINGO…
GO:1902105	BP	regulation of leukocyte differentiation	12	-0.442348	1.57258	0.0491008	341	tags=75%, list=38%, signal=47%	SOX13/IL4R/LILRB1/TYROBP/UBASH3B/SOCS1/PF4/DCSTAMP/TNFRSF18
GO:0032940	BP	secretion by cell	36	-0.295373	1.57057	0.0403746	277	tags=50%, list=31%, signal=36%	ISLR/STK11IP/RPH3AL/CASR/IL4R/TANGO6/SIRT3/AVP/LILRB1/OXT/FFAR1/IL11/LRP1/TYROBP/CEACAM6/TARM1/LRP5/PF4
GO:0002761	BP	regulation of myeloid leukocyte differentiation	5	-0.628191	1.56139	0.0505213	340	tags=100%, list=38%, signal=63%	LILRB1/TYROBP/UBASH3B/PF4/DCSTAMP
GO:0045670	BP	regulation of osteoclast differentiation	3	-0.770764	1.5578	0.0376016	210	tags=100%, list=23%, signal=77%	LILRB1/TYROBP/UBASH3B
GO:0019725	BP	cellular homeostasis	28	-0.317008	1.55245	0.0534979	324	tags=68%, list=36%, signal=45%	SLC35G1/CCL7/TBXA2R/CASR/AVP/PTGIR/OXT/FFAR1/P2RY2/CNGB1/LRP1/UBASH3B/ATP6V0E2/SLC34A3/CX3CL1/LRP5/ATP1A2/GPR17/ATP2B2
GO:0140352	BP	export from cell	39	-0.284096	1.549	0.0428185	189	tags=38%, list=21%, signal=32%	ISLR/STK11IP/SLC35G1/RPH3AL/CASR/IL4R/TANGO6/SIRT3/AVP/LILRB1/OXT/FFAR1/IL11/LRP1/TYROBP
GO:0050777	BP	negative regulation of immune response	6	-0.573333	1.54767	0.0616274	390	tags=100%, list=43%, signal=57%	IL4R/LILRB1/ALOX15/DHX58/GPR17/CLEC4G
GO:0006367	BP	transcription initiation from RNA polymerase II promoter	6	-0.573267	1.54749	0.0616274	133	tags=50%, list=15%, signal=43%	WNT10B/VDR/TEAD3
GO:0045598	BP	regulation of fat cell differentiation	7	-0.540581	1.54514	0.0539892	285	tags=71%, list=31%, signal=49%	WNT10B/SOX13/SIX1/LRP5/FLCN
GO:0051346	BP	negative regulation of hydrolase activity	11	-0.449029	1.54274	0.0545086	241	tags=64%, list=27%, signal=47%	PPP1R14A/MAGEA3/AVP/PHACTR3/LRP1/GMIP/PKMYT1
GO:0031348	BP	negative regulation of defense response	7	-0.532814	1.52294	0.0613877	427	tags=100%, list=47%, signal=53%	LILRB1/DHX58/CX3CL1/GPR17/TAFA3/FEM1A/CCK
GO:0016053	BP	organic acid biosynthetic process	7	-0.531976	1.52054	0.0621876	212	tags=71%, list=23%, signal=55%	AVP/RIMKLA/PLA2G5/MLYCD/ALOX15
GO:0046394	BP	carboxylic acid biosynthetic process	7	-0.531976	1.52054	0.0621876	212	tags=71%, list=23%, signal=55%	AVP/RIMKLA/PLA2G5/MLYCD/ALOX15
GO:0002682	BP	regulation of immune system process	53	-0.252139	1.51398	0.0514226	390	tags=64%, list=43%, signal=39%	MUC5B/CCL7/DNASE1/SOX13/CD300LF/C17orf99/IL4R/CXCL6/LILRB1/PLA2G5/SFTPD/TYROBP/UBASH3B/ALOX15/TARM1/DHX58/CX3CL1/SOCS1/PF4/NCKAP1/PAX5/UNC13D/MOV10/GPR17/TAFA3/PSMB3/DCSTAMP/TNFRSF18/CD81/CD300LB/TREML1/MAVS/CUEDC2/CLEC4G
GO:0005581	CC	collagen trimer	4	-0.66408	1.51142	0.0611958	307	tags=100%, list=34%, signal=66%	COL20A1/COL26A1/SFTPD/C1QTNF2
GO:0005775	CC	vacuolar lumen	5	-0.607103	1.50897	0.0659583	359	tags=100%, list=40%, signal=61%	STK11IP/NSG1/UNC13D/NAAA/TOLLIP
GO:0005576	CC	extracellular region	116	-0.20689	1.5088	0.027527	431	tags=62%, list=48%, signal=37%	WNT10B/PKNOX2/ISLR/LCN6/STK11IP/COL20A1/MUC5B/SCRN2/PGA5/CCL7/RRAS/DNASE1/COL26A1/PSCA/WNT6/ALK/RSPO1/C17orf99/IL4R/CXCL6/AVP/PDZK1IP1/LILRB1/PLAT/CMTM5/OXT/PLA2G5/IL11/SFTPD/OLFML2B/THEM6/MELTF/TTYH3/SULT2B1/CEACAM6/TGM1/ARMC9/FUT6/LINGO3/CX3CL1/PF4/TPSD1/NCKAP1/PROK1/IL17B/C1QTNF2/ATP1A2/UNC13D/MOV10/ATP2B2/TAFA3/NAAA/PSMB3/TNFRSF18/C11orf45/CD81/TOLLIP/AAMP/CLN5/NCCRP1/APC2/LY6G5C/PPP2R1A/SFTP…
GO:0045471	BP	response to ethanol	4	-0.662581	1.50801	0.0617978	124	tags=75%, list=14%, signal=65%	CCL7/TBXA2R/AVP
GO:0033574	BP	response to testosterone	4	-0.662081	1.50687	0.062199	192	tags=75%, list=21%, signal=59%	TBXA2R/AVP/CA9
GO:0002790	BP	peptide secretion	10	-0.454277	1.50432	0.0707557	178	tags=60%, list=20%, signal=49%	RPH3AL/CASR/TANGO6/SIRT3/FFAR1/LRP1
GO:0009306	BP	protein secretion	10	-0.454277	1.50432	0.0707557	178	tags=60%, list=20%, signal=49%	RPH3AL/CASR/TANGO6/SIRT3/FFAR1/LRP1
GO:0035592	BP	establishment of protein localization to extracellular region	10	-0.454277	1.50432	0.0707557	178	tags=60%, list=20%, signal=49%	RPH3AL/CASR/TANGO6/SIRT3/FFAR1/LRP1
GO:0071692	BP	protein localization to extracellular region	10	-0.454277	1.50432	0.0707557	178	tags=60%, list=20%, signal=49%	RPH3AL/CASR/TANGO6/SIRT3/FFAR1/LRP1
GO:0016051	BP	carbohydrate biosynthetic process	3	-0.744186	1.50408	0.0518293	234	tags=100%, list=26%, signal=74%	B3GNT6/MAEA/ST6GALNAC1
GO:0031012	CC	extracellular matrix	14	-0.397725	1.50253	0.0731658	138	tags=43%, list=15%, signal=37%	COL20A1/MUC5B/COL26A1/WNT6/ADAMTS10/FRAS1
GO:0030312	CC	external encapsulating structure	14	-0.397725	1.50253	0.0731658	138	tags=43%, list=15%, signal=37%	COL20A1/MUC5B/COL26A1/WNT6/ADAMTS10/FRAS1
GO:0007169	BP	transmembrane receptor protein tyrosine kinase signaling pathway	19	-0.353585	1.50205	0.0727532	289	tags=63%, list=32%, signal=44%	ALK/PTGIR/PLAT/SRMS/LRP1/UBASH3B/ATP6V0E2/MATK/SLA/FIBP/SOCS1/NCKAP1
GO:0004888	MF	transmembrane signaling receptor activity	30	-0.300477	1.50178	0.0679793	157	tags=40%, list=17%, signal=34%	TBXA2R/CD300LF/ALK/OR6B2/CASR/C17orf99/IL4R/PTGIR/LILRB1/CD72/FFAR1/P2RY2
GO:2000026	BP	regulation of multicellular organismal development	47	-0.26018	1.49978	0.055766	341	tags=60%, list=38%, signal=39%	WNT10B/VGLL4/TBXA2R/RRAS/SOX13/WNT6/IL4R/VDR/LILRB1/OXT/LRP1/TYROBP/SIX1/UBASH3B/SULT2B1/GPM6B/TENM4/CLDN5/FERD3L/CX3CL1/SOCS1/PF4/PROK1/MOV10/CDKL3/KLF2/DCSTAMP/TNFRSF18
GO:0015844	BP	monoamine transport	3	-0.740864	1.49737	0.0536585	237	tags=100%, list=26%, signal=74%	LILRB1/OXT/GPM6B
GO:0033993	BP	response to lipid	28	-0.304102	1.48925	0.0701646	154	tags=39%, list=17%, signal=34%	WNT10B/TBXA2R/WNT6/CASR/CXCL6/VDR/AVP/PTGIR/LILRB1/OXT/FFAR1
GO:0035305	BP	negative regulation of dephosphorylation	3	-0.736434	1.48842	0.0556911	241	tags=100%, list=27%, signal=74%	PPP1R14A/PHACTR3/PKMYT1
GO:0010923	BP	negative regulation of phosphatase activity	3	-0.736434	1.48842	0.0556911	241	tags=100%, list=27%, signal=74%	PPP1R14A/PHACTR3/PKMYT1
GO:0032370	BP	positive regulation of lipid transport	4	-0.653804	1.48803	0.0688202	178	tags=75%, list=20%, signal=61%	AVP/OXT/LRP1
GO:0045597	BP	positive regulation of cell differentiation	35	-0.280901	1.48225	0.0647497	340	tags=60%, list=38%, signal=39%	WNT10B/RRAS/SOX13/IL4R/VDR/PLA2G5/LRP1/DUOXA1/TYROBP/SIX1/SULT2B1/TENM4/CLDN5/CX3CL1/LRP5/SOCS1/PF4/BCL9L/UNC13D/CDKL3/DCSTAMP
GO:0050806	BP	positive regulation of synaptic transmission	4	-0.649661	1.4786	0.0738363	189	tags=75%, list=21%, signal=60%	NSG1/OXT/TYROBP
GO:0055065	BP	metal ion homeostasis	25	-0.312998	1.47191	0.0779751	324	tags=64%, list=36%, signal=42%	SLC35G1/CCL7/TBXA2R/CASR/AVP/PTGIR/OXT/FFAR1/CNGB1/LRP1/UBASH3B/MELTF/CX3CL1/ATP1A2/GPR17/ATP2B2
GO:0050776	BP	regulation of immune response	31	-0.290743	1.4713	0.0756198	390	tags=68%, list=43%, signal=40%	MUC5B/CD300LF/C17orf99/IL4R/LILRB1/PLA2G5/SFTPD/TYROBP/ALOX15/DHX58/SOCS1/NCKAP1/PAX5/UNC13D/GPR17/PSMB3/CD81/CD300LB/TREML1/MAVS/CLEC4G
GO:0002793	BP	positive regulation of peptide secretion	7	-0.514673	1.47109	0.0809838	178	tags=71%, list=20%, signal=58%	RPH3AL/CASR/SIRT3/FFAR1/LRP1
GO:0050714	BP	positive regulation of protein secretion	7	-0.514673	1.47109	0.0809838	178	tags=71%, list=20%, signal=58%	RPH3AL/CASR/SIRT3/FFAR1/LRP1
GO:0098771	BP	inorganic ion homeostasis	29	-0.296595	1.46845	0.0779221	324	tags=62%, list=36%, signal=41%	SLC35G1/CCL7/TBXA2R/CASR/AVP/PTGIR/OXT/FFAR1/CNGB1/LRP1/UBASH3B/MELTF/ATP6V0E2/SLC34A3/CX3CL1/ATP1A2/GPR17/ATP2B2
GO:0015718	BP	monocarboxylic acid transport	7	-0.512812	1.46577	0.0839832	156	tags=57%, list=17%, signal=48%	CASR/AVP/OXT/PLA2G5
GO:0005788	CC	endoplasmic reticulum lumen	7	-0.512429	1.46467	0.0845831	80	tags=43%, list=9%, signal=39%	COL20A1/COL26A1/WNT6
GO:0016021	CC	integral component of membrane	162	-0.186731	1.46428	0.0307244	289	tags=43%, list=32%, signal=35%	LTBR/SPATA31A1/GPR137C/PTPN5/B3GNT6/CDH26/SLC6A20/CLDN15/NSG1/PEX16/SLC35G1/TBXA2R/CD300LF/ALK/OR6B2/CASR/C17orf99/OSBPL5/FAT3/IL4R/TANGO6/CNGA2/ADAM33/PTGIR/PDZK1IP1/LILRB1/FRAS1/ERN2/CMTM5/CTXN1/STOML1/LMF2/CD72/FFAR1/P2RY2/MAEA/CEACAM4/MPPE1/PCDH18/CNGB1/INTS1/LRP1/C1orf159/DUOXA1/TYROBP/CA9/DISP2/TTYH3/YIF1A/ATP6V0E2/AQP12A/ST6GALNAC1/GPM6B/TENM4/CLDN5/TARM1/FUT6/LINGO3/GJA4/SLC34A3/CX3CL1/LR…
GO:0005996	BP	monosaccharide metabolic process	5	-0.588887	1.46369	0.0813953	264	tags=80%, list=29%, signal=57%	MAEA/MLYCD/FUT6/LRP5
GO:0043588	BP	skin development	12	-0.41161	1.46331	0.0848656	138	tags=42%, list=15%, signal=36%	WNT10B/KRTAP23-1/VDR/KRTAP10-1/FRAS1
GO:0050801	BP	ion homeostasis	32	-0.285759	1.46252	0.0752442	324	tags=59%, list=36%, signal=40%	SLC35G1/CCL7/TBXA2R/CASR/AVP/PTGIR/OXT/FFAR1/P2RY2/CNGB1/LRP1/UBASH3B/MELTF/ATP6V0E2/SLC34A3/CX3CL1/ATP1A2/GPR17/ATP2B2
GO:0030858	BP	positive regulation of epithelial cell differentiation	4	-0.640175	1.45701	0.0822632	226	tags=75%, list=25%, signal=57%	WNT10B/VDR/SULT2B1
GO:0002521	BP	leukocyte differentiation	23	-0.319641	1.45591	0.0847073	352	tags=61%, list=39%, signal=38%	LTBR/RRAS/SOX13/C17orf99/IL4R/LILRB1/IL11/TYROBP/UBASH3B/SOCS1/PF4/DCSTAMP/TNFRSF18/CD81
GO:0003013	BP	circulatory system process	23	-0.31953	1.45541	0.0847073	334	tags=65%, list=37%, signal=42%	TNNI2/SLC6A20/TBXA2R/CASR/HSPB7/AVP/OXT/P2RY2/LRP1/TCAP/CLDN5/LRP5/ATP1A2/ATP2B2/KLF2
GO:0030856	BP	regulation of epithelial cell differentiation	6	-0.537524	1.451	0.0967292	245	tags=67%, list=27%, signal=49%	WNT10B/VDR/SULT2B1/CLDN5
GO:0071300	BP	cellular response to retinoic acid	3	-0.717071	1.44928	0.0719512	80	tags=67%, list=9%, signal=61%	WNT10B/WNT6
GO:0016266	BP	O-glycan processing	4	-0.636028	1.44757	0.0876806	48	tags=50%, list=5%, signal=48%	B3GNT6/MUC5B
GO:0014070	BP	response to organic cyclic compound	28	-0.294814	1.44377	0.0866255	192	tags=39%, list=21%, signal=32%	WNT10B/NSG1/TBXA2R/ALK/CASR/VDR/AVP/OXT/P2RY2/SIX1/CA9
GO:0061515	BP	myeloid cell development	4	-0.634146	1.44329	0.089687	334	tags=100%, list=37%, signal=63%	LILRB1/MAEA/TYROBP/KLF2
GO:0140375	MF	immune receptor activity	4	-0.633038	1.44077	0.0918941	335	tags=100%, list=37%, signal=63%	IL4R/LILRB1/GPR17/IL2RB
GO:0016338	BP	calcium-independent cell-cell adhesion via plasma membrane cell-adhesion molecules	3	-0.712071	1.43917	0.0762195	263	tags=100%, list=29%, signal=71%	CLDN15/CLDN5/CX3CL1
GO:0050918	BP	positive chemotaxis	3	-0.712071	1.43917	0.0762195	263	tags=100%, list=29%, signal=71%	CASR/LRP1/CX3CL1
GO:0060429	BP	epithelium development	38	-0.265535	1.43911	0.0802482	264	tags=45%, list=29%, signal=33%	WNT10B/WNT6/KRTAP23-1/CASR/CCDC78/VDR/KRTAP10-1/FRAS1/SIX1/CA9/TCAP/SULT2B1/TGM1/CLDN5/GJA4/FERD3L/LRP5
GO:0006006	BP	glucose metabolic process	3	-0.710963	1.43694	0.076626	264	tags=100%, list=29%, signal=71%	MAEA/MLYCD/LRP5
GO:0043410	BP	positive regulation of MAPK cascade	20	-0.3316	1.43362	0.0959184	311	tags=60%, list=34%, signal=40%	LTBR/CCL7/ALK/CASR/ERN2/PLA2G5/IL11/LRP1/ALOX15/CX3CL1/PROK1/MAP3K12
GO:0007031	BP	peroxisome organization	4	-0.629716	1.43321	0.0941011	199	tags=75%, list=22%, signal=59%	PEX16/TYSND1/MLYCD
GO:0042579	CC	microbody	4	-0.629716	1.43321	0.0941011	199	tags=75%, list=22%, signal=59%	PEX16/TYSND1/MLYCD
GO:0005777	CC	peroxisome	4	-0.629716	1.43321	0.0941011	199	tags=75%, list=22%, signal=59%	PEX16/TYSND1/MLYCD
GO:0031623	BP	receptor internalization	4	-0.629594	1.43293	0.0945024	178	tags=75%, list=20%, signal=61%	RSPO1/LILRB1/LRP1
GO:0002274	BP	myeloid leukocyte activation	22	-0.318683	1.43116	0.0952187	359	tags=64%, list=40%, signal=39%	LTBR/STK11IP/DNASE1/CD300LF/IL4R/CXCL6/TYROBP/CEACAM6/TARM1/CX3CL1/UNC13D/TAFA3/DCSTAMP/TOLLIP
GO:0090276	BP	regulation of peptide hormone secretion	7	-0.499692	1.42827	0.09998	264	tags=71%, list=29%, signal=51%	CASR/SIRT3/FFAR1/LRP1/LRP5
GO:0030073	BP	insulin secretion	7	-0.499692	1.42827	0.09998	264	tags=71%, list=29%, signal=51%	CASR/SIRT3/FFAR1/LRP1/LRP5
GO:0030072	BP	peptide hormone secretion	7	-0.499692	1.42827	0.09998	264	tags=71%, list=29%, signal=51%	CASR/SIRT3/FFAR1/LRP1/LRP5
GO:0050796	BP	regulation of insulin secretion	7	-0.499692	1.42827	0.09998	264	tags=71%, list=29%, signal=51%	CASR/SIRT3/FFAR1/LRP1/LRP5
GO:0005771	CC	multivesicular body	5	-0.573079	1.4244	0.0982358	180	tags=60%, list=20%, signal=48%	NSG1/PGA5/SFTPD
GO:0015026	MF	coreceptor activity	3	-0.704319	1.42351	0.0815041	270	tags=100%, list=30%, signal=70%	LRP1/LRP5/RGMA
GO:0002698	BP	negative regulation of immune effector process	5	-0.572697	1.42345	0.0986367	390	tags=100%, list=43%, signal=57%	IL4R/LILRB1/DHX58/CUEDC2/CLEC4G
GO:0030097	BP	hemopoiesis	36	-0.265696	1.41277	0.0903226	352	tags=56%, list=39%, signal=35%	WNT10B/LTBR/RRAS/SOX13/C17orf99/IL4R/LILRB1/MAEA/IL11/TYROBP/UBASH3B/SOCS1/PF4/FLCN/MOV10/KLF2/PSMB3/DCSTAMP/TNFRSF18/CD81
GO:0019730	BP	antimicrobial humoral response	3	-0.696567	1.40784	0.0892276	277	tags=100%, list=31%, signal=70%	CXCL6/SFTPD/PF4
GO:0045236	MF	CXCR chemokine receptor binding	3	-0.696567	1.40784	0.0892276	277	tags=100%, list=31%, signal=70%	CXCL6/CX3CL1/PF4
GO:0050873	BP	brown fat cell differentiation	3	-0.687708	1.38993	0.0989837	285	tags=100%, list=31%, signal=69%	SOX13/SIX1/FLCN
GO:0090335	BP	regulation of brown fat cell differentiation	3	-0.687708	1.38993	0.0989837	285	tags=100%, list=31%, signal=69%	SOX13/SIX1/FLCN
GO:0070373	BP	negative regulation of ERK1 and ERK2 cascade	3	-0.687708	1.38993	0.0989837	285	tags=100%, list=31%, signal=69%	PSCA/SIRT3/FLCN
GO:0005615	CC	extracellular space	86	-0.200616	1.3593	0.09346	483	tags=72%, list=53%, signal=37%	WNT10B/ISLR/COL20A1/MUC5B/SCRN2/PGA5/CCL7/RRAS/DNASE1/PSCA/WNT6/ALK/C17orf99/IL4R/CXCL6/AVP/PDZK1IP1/PLAT/CMTM5/OXT/IL11/SFTPD/MELTF/TTYH3/SULT2B1/CEACAM6/TGM1/ARMC9/FUT6/LINGO3/CX3CL1/PF4/TPSD1/NCKAP1/IL17B/MOV10/ATP2B2/TAFA3/NAAA/PSMB3/CD81/TOLLIP/CLN5/NCCRP1/PPP2R1A/SFTPB/EHD1/GLRX/IL18BP/CALML3/NT5C/CCK/TRMT10A/KDSR/TWSG1/NPEPPS/TSPO/ACY3/BROX/RAP2C/RAB27B/YES1
GO:0071944	CC	cell periphery	176	-0.164008	1.3055	0.0939552	289	tags=39%, list=32%, signal=33%	LTBR/RAI14/COL20A1/CDH26/SLC6A20/CLDN15/NSG1/CFAP410/MUC5B/SLC35G1/TBXA2R/RRAS/COL26A1/PSCA/WNT6/CD300LF/ALK/OR6B2/CASR/ADAMTS10/C17orf99/FAT3/IL4R/CCDC78/CNGA2/PLEKHG5/PTGIR/LRRC45/LILRB1/FRAS1/ARAP3/SRMS/STOML1/CD72/FFAR1/PLA2G5/P2RY2/MAEA/CEACAM4/PCDH18/CNGB1/LRP1/DUOXA1/TYROBP/CA9/DISP2/ALOX15/MELTF/ZYX/TTYH3/GMIP/CEACAM6/GPM6B/TGM1/TENM4/CLDN5/TARM1/SLA/LINGO3/GJA4/SLC34A3/CX3CL1/LRP5/RGMA/K…
GO:0045862	BP	positive regulation of proteolysis	16	0.608064	-2.37784	0.000197122	229	tags=75%, list=25%, signal=57%	HSPBP1/BCL2L11/HSPE1/BID/APH1B/F12/ACER2/ADAM9/CLEC7A/WDR35/PLK3/PDCD5
GO:0010952	BP	positive regulation of peptidase activity	9	0.739193	-2.31486	0.00019972	195	tags=89%, list=22%, signal=70%	BCL2L11/HSPE1/BID/APH1B/ACER2/CLEC7A/WDR35/PDCD5
GO:0010950	BP	positive regulation of endopeptidase activity	9	0.739193	-2.31486	0.00019972	195	tags=89%, list=22%, signal=70%	BCL2L11/HSPE1/BID/APH1B/ACER2/CLEC7A/WDR35/PDCD5
GO:0043280	BP	positive regulation of cysteine-type endopeptidase activity involved in apoptotic process	8	0.732658	-2.20559	0.000395726	195	tags=88%, list=22%, signal=69%	BCL2L11/HSPE1/BID/ACER2/CLEC7A/WDR35/PDCD5
GO:2001056	BP	positive regulation of cysteine-type endopeptidase activity	8	0.732658	-2.20559	0.000395726	195	tags=88%, list=22%, signal=69%	BCL2L11/HSPE1/BID/ACER2/CLEC7A/WDR35/PDCD5
GO:0032386	BP	regulation of intracellular transport	22	0.46762	-2.05262	0.00137606	323	tags=73%, list=36%, signal=48%	NUP58/ARV1/INPP5F/CIB1/UBR5/CTDSPL2/GLI3/SNX12/PCNT/DNAJC30/BID/BCAS3/NUS1/RAB23/PLK3/PDCD5
GO:0000226	BP	microtubule cytoskeleton organization	25	0.446586	-2.04624	0.00293945	279	tags=72%, list=31%, signal=51%	CIB1/KATNA1/INO80/GBA2/SBDS/CENATAC/MARK2/PCNT/KIF2C/GPSM2/BCAS3/RMDN1/CYLD/PSRC1/HOOK3/PLK3/BBS2/CCDC66
GO:0000956	BP	nuclear-transcribed mRNA catabolic process	11	0.600139	-2.03987	0.00295975	147	tags=64%, list=16%, signal=54%	CNOT10/UPF2/RPL7/PRPF18/WDR61/DCP1B/TUT4
GO:0006457	BP	protein folding	6	0.753333	-1.99629	0.00200481	229	tags=100%, list=25%, signal=75%	HSPE1/DNLZ/GNAT2/PDCD5/BAG1
GO:0044843	BP	cell cycle G1/S phase transition	10	0.594431	-1.94749	0.00458807	257	tags=80%, list=28%, signal=58%	INO80/CDC7/CDC25C/BID/EIF4EBP1/CNOT10/APPL2/PLK3
GO:0000082	BP	G1/S transition of mitotic cell cycle	10	0.594431	-1.94749	0.00458807	257	tags=80%, list=28%, signal=58%	INO80/CDC7/CDC25C/BID/EIF4EBP1/CNOT10/APPL2/PLK3
GO:0052548	BP	regulation of endopeptidase activity	13	0.532741	-1.93201	0.00595948	197	tags=69%, list=22%, signal=55%	C5/BCL2L11/HSPE1/BID/APH1B/ACER2/CLEC7A/WDR35/PDCD5
GO:0010638	BP	positive regulation of organelle organization	25	0.419468	-1.92199	0.00529101	218	tags=56%, list=24%, signal=44%	MCU/BCL2L11/ATR/BID/GPSM2/BCAS3/SMC5/AP1AR/PSRC1/TGFBR1/WDR61/PLXNA3/WDR35/PDCD5
GO:0005813	CC	centrosome	29	0.398658	-1.92115	0.0052417	225	tags=72%, list=25%, signal=56%	SSNA1/DCDC2/SNX10/CEP55/CIB1/KATNA1/CENATAC/MIB1/PCNT/KIF2C/GPSM2/TAP1/CYLD/CLUAP1/UBN1/RAB23/HOOK3/WDR35/PLK3/C7orf31/CCDC66
GO:0007030	BP	Golgi organization	7	0.667262	-1.88845	0.00519792	199	tags=86%, list=22%, signal=67%	COG2/BCAS3/ATP8B3/GOLGA6A/GOLGA8O/PLK3
GO:0006974	BP	cellular response to DNA damage stimulus	37	0.360497	-1.88216	0.00579151	456	tags=86%, list=50%, signal=45%	NTHL1/RNF8/FANCD2/TRRAP/MORF4L1/RAD52/BCL2L2/CDK7/ATRX/HERC2/PARPBP/FOXN3/C14orf39/EXO5/CIB1/UBR5/INO80/CDC7/CDC25C/SETX/TIMELESS/BCL2L11/ATR/BID/ZRANB3/SMC5/TDG/CNOT10/TP53BP1/EID3/ACER2/PLK3
GO:0010822	BP	positive regulation of mitochondrion organization	5	0.764706	-1.8812	0.00358995	218	tags=100%, list=24%, signal=76%	BCL2L11/BID/WDR35/PDCD5
GO:0007017	BP	microtubule-based process	35	0.366565	-1.87946	0.00715944	279	tags=57%, list=31%, signal=41%	CIB1/KATNA1/INO80/GBA2/SBDS/CENATAC/MARK2/PCNT/KIF2C/GPSM2/BCAS3/RMDN1/CYLD/PSRC1/CLUAP1/HOOK3/WDR35/PLK3/BBS2/CCDC66
GO:0010508	BP	positive regulation of autophagy	7	0.661855	-1.87314	0.00539784	212	tags=86%, list=23%, signal=66%	EPM2A/BCL2L11/TRIM22/TBK1/SESN3/PLK3
GO:0000922	CC	spindle pole	6	0.704444	-1.86673	0.00561347	273	tags=100%, list=30%, signal=70%	SBDS/GPSM2/RMDN1/PSRC1/PLK3
GO:0007052	BP	mitotic spindle organization	5	0.753607	-1.8539	0.00438771	228	tags=100%, list=25%, signal=75%	PCNT/GPSM2/RMDN1/PSRC1
GO:1902850	BP	microtubule cytoskeleton organization involved in mitosis	5	0.753607	-1.8539	0.00438771	228	tags=100%, list=25%, signal=75%	PCNT/GPSM2/RMDN1/PSRC1
GO:0006839	BP	mitochondrial transport	13	0.509468	-1.84761	0.011919	218	tags=62%, list=24%, signal=47%	MCU/BCL2L11/DNLZ/DNAJC30/BID/MRS2/SLC25A52/PDCD5
GO:0046700	BP	heterocycle catabolic process	24	0.407812	-1.84052	0.0108097	158	tags=46%, list=17%, signal=39%	TDG/CNOT10/UPF2/RPL7/TET3/H1-0/PRPF18/WDR61/DCP1B/SARM1/TUT4
GO:0044270	BP	cellular nitrogen compound catabolic process	24	0.407812	-1.84052	0.0108097	158	tags=46%, list=17%, signal=39%	TDG/CNOT10/UPF2/RPL7/TET3/H1-0/PRPF18/WDR61/DCP1B/SARM1/TUT4
GO:0019439	BP	aromatic compound catabolic process	24	0.407812	-1.84052	0.0108097	158	tags=46%, list=17%, signal=39%	TDG/CNOT10/UPF2/RPL7/TET3/H1-0/PRPF18/WDR61/DCP1B/SARM1/TUT4
GO:0006281	BP	DNA repair	27	0.389756	-1.83226	0.0103779	456	tags=89%, list=50%, signal=46%	NTHL1/RNF8/FANCD2/TRRAP/MORF4L1/RAD52/CDK7/ATRX/HERC2/PARPBP/C14orf39/EXO5/CIB1/UBR5/INO80/CDC7/SETX/TIMELESS/ATR/ZRANB3/SMC5/TDG/TP53BP1/EID3
GO:0052547	BP	regulation of peptidase activity	14	0.486295	-1.81149	0.0149961	197	tags=64%, list=22%, signal=51%	C5/BCL2L11/HSPE1/BID/APH1B/ACER2/CLEC7A/WDR35/PDCD5
GO:0000228	CC	nuclear chromosome	11	0.531844	-1.80774	0.0140095	431	tags=100%, list=48%, signal=53%	MORF4L1/KIFAP3/ATRX/BRMS1L/STAG3/C14orf39/INO80/SETX/TIMELESS/ZRANB3
GO:1901361	BP	organic cyclic compound catabolic process	25	0.394358	-1.80693	0.0115618	158	tags=44%, list=17%, signal=37%	TDG/CNOT10/UPF2/RPL7/TET3/H1-0/PRPF18/WDR61/DCP1B/SARM1/TUT4
GO:0000278	BP	mitotic cell cycle	38	0.34236	-1.7999	0.00870912	297	tags=61%, list=33%, signal=42%	CEP55/CIB1/MYBL1/INO80/CDC7/AZI2/CDC25C/SBDS/PCNT/BID/KIF2C/GPSM2/SMC5/EIF4EBP1/CNOT10/CCNY/RMDN1/CYLD/PSRC1/APPL2/PPP1R12B/MITD1/PLK3
GO:0099240	CC	intrinsic component of synaptic membrane	5	0.72697	-1.78837	0.0081771	252	tags=100%, list=28%, signal=73%	P2RX6/ABHD6/CHRNB1/ATP2B1
GO:0099699	CC	integral component of synaptic membrane	5	0.72697	-1.78837	0.0081771	252	tags=100%, list=28%, signal=73%	P2RX6/ABHD6/CHRNB1/ATP2B1
GO:0007051	BP	spindle organization	7	0.630746	-1.7851	0.0141943	257	tags=86%, list=28%, signal=62%	INO80/SBDS/PCNT/GPSM2/RMDN1/PSRC1
GO:0001578	BP	microtubule bundle formation	3	0.883721	-1.7838	0.00412979	109	tags=100%, list=12%, signal=88%	BBS2/CCDC66
GO:1902806	BP	regulation of cell cycle G1/S phase transition	7	0.629337	-1.78111	0.0143942	257	tags=100%, list=28%, signal=72%	INO80/CDC25C/BID/CNOT10/APPL2/PLK3
GO:2000045	BP	regulation of G1/S transition of mitotic cell cycle	7	0.629337	-1.78111	0.0143942	257	tags=100%, list=28%, signal=72%	INO80/CDC25C/BID/CNOT10/APPL2/PLK3
GO:0090200	BP	positive regulation of release of cytochrome c from mitochondria	4	0.789357	-1.77919	0.00956556	195	tags=100%, list=22%, signal=79%	BID/WDR35/PDCD5
GO:1903047	BP	mitotic cell cycle process	32	0.354165	-1.76749	0.0144481	257	tags=56%, list=28%, signal=42%	INO80/CDC7/CDC25C/SBDS/PCNT/BID/KIF2C/GPSM2/SMC5/EIF4EBP1/CNOT10/CCNY/RMDN1/PSRC1/APPL2/PPP1R12B/MITD1/PLK3
GO:0043281	BP	regulation of cysteine-type endopeptidase activity involved in apoptotic process	10	0.536146	-1.75653	0.0199481	195	tags=70%, list=22%, signal=56%	BCL2L11/HSPE1/BID/ACER2/CLEC7A/WDR35/PDCD5
GO:2000116	BP	regulation of cysteine-type endopeptidase activity	10	0.536146	-1.75653	0.0199481	195	tags=70%, list=22%, signal=56%	BCL2L11/HSPE1/BID/ACER2/CLEC7A/WDR35/PDCD5
GO:0006310	BP	DNA recombination	16	0.448809	-1.75507	0.0214863	445	tags=94%, list=49%, signal=49%	RNF8/FANCD2/MORF4L1/RAD52/PARPBP/C14orf39/INO80/CDC7/SETX/TIMELESS/ZRANB3/SMC5/TP53BP1/H1-0/EID3
GO:0042770	BP	signal transduction in response to DNA damage	8	0.582206	-1.75267	0.0168184	235	tags=75%, list=26%, signal=56%	CDC25C/ATR/BID/CNOT10/ACER2/PLK3
GO:0033157	BP	regulation of intracellular protein transport	16	0.442939	-1.73212	0.0248374	323	tags=69%, list=36%, signal=45%	NUP58/CIB1/UBR5/CTDSPL2/GLI3/PCNT/BID/BCAS3/RAB23/PLK3/PDCD5
GO:0006402	BP	mRNA catabolic process	15	0.45217	-1.73192	0.0254403	147	tags=47%, list=16%, signal=40%	CNOT10/UPF2/RPL7/PRPF18/WDR61/DCP1B/TUT4
GO:0007018	BP	microtubule-based movement	12	0.49217	-1.73049	0.0217649	467	tags=100%, list=52%, signal=49%	DYNC2LI1/RAB27B/KIFAP3/TNPO1/TTC30A/KTN1/SSNA1/KIF2C/CLUAP1/WDR35/BBS2
GO:0099568	CC	cytoplasmic region	12	0.49217	-1.73049	0.0217649	467	tags=100%, list=52%, signal=49%	CLTB/ATG7/DYNC2LI1/RAB27B/KIFAP3/EPB41/TTC30A/DCDC2/GLI3/GPSM2/WDR35
GO:0006259	BP	DNA metabolic process	36	0.332171	-1.71959	0.016548	456	tags=83%, list=50%, signal=43%	NTHL1/RNF8/FANCD2/TRRAP/MORF4L1/RAD52/CDK7/ATRX/HERC2/PARPBP/ALKBH4/LONP1/C14orf39/DNMT3B/EXO5/CIB1/UBR5/INO80/CDC7/BEND3/SETX/TIMELESS/ATR/ZRANB3/SMC5/TDG/TP53BP1/TET3/H1-0/EID3
GO:0034655	BP	nucleobase-containing compound catabolic process	23	0.384572	-1.71494	0.0223301	158	tags=43%, list=17%, signal=37%	TDG/CNOT10/UPF2/RPL7/H1-0/PRPF18/WDR61/DCP1B/SARM1/TUT4
GO:0090316	BP	positive regulation of intracellular protein transport	14	0.454784	-1.6941	0.0295975	279	tags=64%, list=31%, signal=45%	CIB1/UBR5/CTDSPL2/GLI3/PCNT/BID/BCAS3/PLK3/PDCD5
GO:0005740	CC	mitochondrial envelope	24	0.374668	-1.69093	0.0263365	235	tags=50%, list=26%, signal=38%	CDC25C/MCU/BCL2L11/DNAJC30/BID/MRS2/ABHD6/SLC25A45/NDUFAF2/MRPL23/SARM1/SLC25A52
GO:0031966	CC	mitochondrial membrane	23	0.377715	-1.68436	0.027767	218	tags=48%, list=24%, signal=37%	MCU/BCL2L11/DNAJC30/BID/MRS2/ABHD6/SLC25A45/NDUFAF2/MRPL23/SARM1/SLC25A52
GO:0003714	MF	transcription corepressor activity	5	0.680355	-1.6737	0.0229358	294	tags=100%, list=32%, signal=68%	RERE/TCP10L/SF1/TRIM22
GO:0051656	BP	establishment of organelle localization	14	0.447155	-1.66569	0.0341358	186	tags=50%, list=21%, signal=40%	KIF2C/GPSM2/RMDN1/AP1AR/PSRC1/HOOK3/BBS2
GO:0071103	BP	DNA conformation change	11	0.489589	-1.66411	0.0299921	269	tags=73%, list=30%, signal=52%	HP1BP3/INO80/BEND3/SETX/ZRANB3/SMC5/H1-0/UBN1
GO:0005815	CC	microtubule organizing center	37	0.318032	-1.66045	0.0256757	297	tags=54%, list=33%, signal=38%	CEP55/CIB1/KATNA1/TCP10L/CENATAC/MIB1/PCNT/KIF2C/GPSM2/TAP1/CYLD/CLUAP1/UBN1/RAB23/HOOK3/WDR35/PLK3/C7orf31/BBS2/CCDC66
GO:0030162	BP	regulation of proteolysis	25	0.362053	-1.65891	0.0303743	229	tags=56%, list=25%, signal=43%	HSPBP1/SNX12/C5/BCL2L11/HSPE1/BID/APH1B/F12/ACER2/ADAM9/CLEC7A/WDR35/PLK3/PDCD5
GO:0022402	BP	cell cycle process	49	0.289792	-1.65843	0.0198625	257	tags=64%, list=28%, signal=49%	SSNA1/MTBP/STAG3/FOXN3/C14orf39/CEP55/MYBL1/INO80/CDC7/KLHL9/CDC25C/SBDS/CENATAC/TIMELESS/PCNT/BCL2L11/BID/KIF2C/GPSM2/PPP2R3B/PPP2R3B/SMC5/EIF4EBP1/CNOT10/CCNY/RMDN1/PSRC1/APPL2/TGFBR1/PPP1R12B/MITD1/PLK3
GO:1990542	BP	mitochondrial transmembrane transport	6	0.623443	-1.65208	0.0286688	218	tags=83%, list=24%, signal=64%	MCU/DNLZ/DNAJC30/MRS2/SLC25A52
GO:0051087	MF	chaperone binding	5	0.670928	-1.65051	0.0287196	193	tags=80%, list=21%, signal=63%	HSPE1/DNLZ/PLG/BAG1
GO:0061919	BP	process utilizing autophagic mechanism	19	0.395233	-1.64571	0.0347399	223	tags=53%, list=25%, signal=41%	MARK2/EPM2A/BCL2L11/TRIM22/TBK1/SESN3/TRIM17/ACER2/RAB23/PLK3
GO:0006914	BP	autophagy	19	0.395233	-1.64571	0.0347399	223	tags=53%, list=25%, signal=41%	MARK2/EPM2A/BCL2L11/TRIM22/TBK1/SESN3/TRIM17/ACER2/RAB23/PLK3
GO:0015631	MF	tubulin binding	17	0.409438	-1.64073	0.0378803	273	tags=65%, list=30%, signal=46%	KATNA1/INO80/SBDS/BCL2L11/KIF2C/BCAS3/RMDN1/PSRC1/HOOK3/PDCD5/CCDC66
GO:0140030	MF	modification-dependent protein binding	6	0.617477	-1.63628	0.0308741	255	tags=83%, list=28%, signal=60%	TDRD3/MORC4/ZRANB3/TP53BP1/OTUD7A
GO:0000070	BP	mitotic sister chromatid segregation	6	0.617145	-1.6354	0.0308741	257	tags=83%, list=28%, signal=60%	INO80/KIF2C/SMC5/RMDN1/PSRC1
GO:0051130	BP	positive regulation of cellular component organization	45	0.293337	-1.63483	0.0258918	223	tags=47%, list=25%, signal=37%	MARK2/MCU/SETX/MIB1/BCL2L11/ATR/BID/GPSM2/EPB41L5/BCAS3/SMC5/AP1AR/PSRC1/APPL2/TGFBR1/WDR61/ADAM9/CLEC7A/PLXNA3/WDR35/PDCD5
GO:0098813	BP	nuclear chromosome segregation	9	0.521739	-1.63388	0.0389455	439	tags=100%, list=48%, signal=52%	ATRX/STAG3/C14orf39/INO80/KIF2C/SMC5/RMDN1/PSRC1
GO:0000793	CC	condensed chromosome	9	0.521739	-1.63388	0.0389455	439	tags=100%, list=48%, signal=52%	KIFAP3/ATRX/STAG3/C14orf39/KIF2C/SMC5/TP53BP1/EID3
GO:0010256	BP	endomembrane system organization	17	0.406844	-1.63033	0.0396467	199	tags=47%, list=22%, signal=37%	COG2/BCAS3/CCDC136/ATP8B3/GOLGA6A/HOOK3/GOLGA8O/PLK3
GO:0060271	BP	cilium assembly	18	0.398327	-1.62943	0.0394737	116	tags=33%, list=13%, signal=30%	CYLD/CLUAP1/RAB23/WDR35/BBS2/CCDC66
GO:0044770	BP	cell cycle phase transition	21	0.37699	-1.62902	0.0333399	257	tags=62%, list=28%, signal=45%	INO80/CDC7/CDC25C/TIMELESS/PCNT/BID/SMC5/EIF4EBP1/CNOT10/CCNY/APPL2/PPP1R12B/PLK3
GO:0000075	BP	cell cycle checkpoint	9	0.519549	-1.62702	0.0403435	235	tags=67%, list=26%, signal=50%	CDC25C/TIMELESS/ATR/CNOT10/TP53BP1/PLK3
GO:0031570	BP	DNA integrity checkpoint	9	0.519549	-1.62702	0.0403435	235	tags=67%, list=26%, signal=50%	CDC25C/TIMELESS/ATR/CNOT10/TP53BP1/PLK3
GO:0051301	BP	cell division	25	0.353788	-1.62104	0.0366451	297	tags=60%, list=33%, signal=41%	CEP55/CIB1/KATNA1/INO80/CDC7/KLHL9/CDC25C/TIMELESS/KIF2C/GPSM2/SMC5/CCNY/PSRC1/MITD1/PLK3
GO:0007049	BP	cell cycle	66	0.259728	-1.61793	0.0238587	363	tags=61%, list=40%, signal=40%	PHACTR4/SSNA1/MTBP/STAG3/PGGT1B/FOXN3/C14orf39/CEP55/CIB1/MYBL1/KATNA1/INO80/CDC7/KLHL9/AZI2/CDC25C/SBDS/CENATAC/TIMELESS/PCNT/BCL2L11/ATR/BID/KIF2C/GPSM2/PPP2R3B/PPP2R3B/SMC5/THAP5/EIF4EBP1/CNOT10/CCNY/TP53BP1/RMDN1/CYLD/PSRC1/APPL2/TGFBR1/PPP1R12B/MITD1/PLK3
GO:0001917	CC	photoreceptor inner segment	3	0.800664	-1.61615	0.0230088	184	tags=100%, list=20%, signal=80%	GNAT2/CCDC66
GO:0120031	BP	plasma membrane bounded cell projection assembly	22	0.367983	-1.61526	0.0391193	116	tags=32%, list=13%, signal=28%	CYLD/CLUAP1/TGFBR1/RAB23/WDR35/BBS2/CCDC66
GO:0005819	CC	spindle	16	0.412838	-1.61441	0.0439582	273	tags=62%, list=30%, signal=44%	KATNA1/INO80/CDC7/SBDS/KIF2C/GPSM2/RMDN1/CYLD/PSRC1/PLK3
GO:0007080	BP	mitotic metaphase plate congression	3	0.79845	-1.61168	0.0237955	186	tags=100%, list=21%, signal=80%	RMDN1/PSRC1
GO:0051303	BP	establishment of chromosome localization	3	0.79845	-1.61168	0.0237955	186	tags=100%, list=21%, signal=80%	RMDN1/PSRC1
GO:0051310	BP	metaphase plate congression	3	0.79845	-1.61168	0.0237955	186	tags=100%, list=21%, signal=80%	RMDN1/PSRC1
GO:0061077	BP	chaperone-mediated protein folding	3	0.798438	-1.61166	0.0239921	24	tags=100%, list=3%, signal=98%	PDCD5/BAG1
GO:0032388	BP	positive regulation of intracellular transport	15	0.418831	-1.60423	0.0473581	279	tags=60%, list=31%, signal=42%	CIB1/UBR5/CTDSPL2/GLI3/PCNT/BID/BCAS3/PLK3/PDCD5
GO:1990823	BP	response to leukemia inhibitory factor	3	0.794651	-1.60401	0.0249754	39	tags=100%, list=4%, signal=96%	WDR35/BSPRY
GO:1990830	BP	cellular response to leukemia inhibitory factor	3	0.794651	-1.60401	0.0249754	39	tags=100%, list=4%, signal=96%	WDR35/BSPRY
GO:0006401	BP	RNA catabolic process	16	0.409203	-1.60019	0.046915	147	tags=44%, list=16%, signal=37%	CNOT10/UPF2/RPL7/PRPF18/WDR61/DCP1B/TUT4
GO:0000018	BP	regulation of DNA recombination	5	0.648245	-1.59471	0.0420822	210	tags=80%, list=23%, signal=62%	TIMELESS/ZRANB3/TP53BP1/H1-0
GO:0098840	BP	protein transport along microtubule	8	0.528953	-1.59236	0.047685	432	tags=100%, list=48%, signal=53%	RAB27B/KIFAP3/TNPO1/TTC30A/SSNA1/CLUAP1/WDR35
GO:0099118	BP	microtubule-based protein transport	8	0.528953	-1.59236	0.047685	432	tags=100%, list=48%, signal=53%	RAB27B/KIFAP3/TNPO1/TTC30A/SSNA1/CLUAP1/WDR35
GO:0001895	BP	retina homeostasis	3	0.788579	-1.59176	0.0273353	16	tags=67%, list=2%, signal=66%	BBS2/CCDC66
GO:0051204	BP	protein insertion into mitochondrial membrane	3	0.788483	-1.59156	0.0273353	195	tags=100%, list=22%, signal=79%	BID/PDCD5
GO:0044782	BP	cilium organization	19	0.381272	-1.58758	0.0451423	116	tags=32%, list=13%, signal=28%	CYLD/CLUAP1/RAB23/WDR35/BBS2/CCDC66
GO:0050768	BP	negative regulation of neurogenesis	6	0.597923	-1.58446	0.0453087	106	tags=50%, list=12%, signal=44%	APPL2/HOOK3/PLXNA3
GO:0051961	BP	negative regulation of nervous system development	6	0.597923	-1.58446	0.0453087	106	tags=50%, list=12%, signal=44%	APPL2/HOOK3/PLXNA3
GO:0072331	BP	signal transduction by p53 class mediator	7	0.559718	-1.58408	0.04998	235	tags=71%, list=26%, signal=53%	CDC25C/ATR/CNOT10/ACER2/PLK3
GO:0030330	BP	DNA damage response, signal transduction by p53 class mediator	7	0.559718	-1.58408	0.04998	235	tags=71%, list=26%, signal=53%	CDC25C/ATR/CNOT10/ACER2/PLK3
GO:0000184	BP	nuclear-transcribed mRNA catabolic process, nonsense-mediated decay	4	0.702405	-1.5832	0.0392587	136	tags=75%, list=15%, signal=64%	UPF2/RPL7/DCP1B
GO:0030031	BP	cell projection assembly	23	0.354686	-1.58167	0.0491262	116	tags=30%, list=13%, signal=27%	CYLD/CLUAP1/TGFBR1/RAB23/WDR35/BBS2/CCDC66
GO:0051276	BP	chromosome organization	35	0.308475	-1.58162	0.0398607	445	tags=80%, list=49%, signal=42%	RNF8/FANCD2/TRRAP/MORF4L1/ATRX/ALKBH4/BRMS1L/STAG3/C14orf39/DNMT3B/HP1BP3/RERE/UBR5/INO80/TDRD3/BEND3/SETX/ATR/KIF2C/ZRANB3/SMC5/TDG/RMDN1/PSRC1/TET3/H1-0/WDR61/UBN1
GO:0000302	BP	response to reactive oxygen species	5	0.642578	-1.58077	0.0464699	215	tags=80%, list=24%, signal=61%	SETX/SESN3/ADAM9/PLK3
GO:0000819	BP	sister chromatid segregation	7	0.558398	-1.58035	0.0511795	405	tags=100%, list=45%, signal=56%	STAG3/INO80/KIF2C/SMC5/RMDN1/PSRC1
GO:0051169	BP	nuclear transport	9	0.504299	-1.57926	0.050729	381	tags=89%, list=42%, signal=52%	TNPO1/NUP58/UBR5/CTDSPL2/GLI3/UPF2/APPL2/RAB23
GO:0006913	BP	nucleocytoplasmic transport	9	0.504299	-1.57926	0.050729	381	tags=89%, list=42%, signal=52%	TNPO1/NUP58/UBR5/CTDSPL2/GLI3/UPF2/APPL2/RAB23
GO:0031122	BP	cytoplasmic microtubule organization	4	0.696231	-1.56929	0.0428458	279	tags=100%, list=31%, signal=70%	KATNA1/HOOK3/PLK3
GO:0009266	BP	response to temperature stimulus	8	0.519892	-1.56508	0.0548081	323	tags=75%, list=36%, signal=49%	NUP58/P2RX3/ATR/APPL2/ATP2B1/BAG1
GO:0000288	BP	nuclear-transcribed mRNA catabolic process, deadenylation-dependent decay	7	0.552614	-1.56397	0.0555778	147	tags=71%, list=16%, signal=60%	LSM3/CNOT10/WDR61/DCP1B/TUT4
GO:0010506	BP	regulation of autophagy	13	0.430577	-1.56151	0.0570123	212	tags=54%, list=23%, signal=42%	EPM2A/BCL2L11/TRIM22/TBK1/SESN3/ACER2/PLK3
GO:0051726	BP	regulation of cell cycle	46	0.276577	-1.55364	0.0455154	257	tags=51%, list=28%, signal=39%	INO80/CDC7/KLHL9/CDC25C/CENATAC/TIMELESS/PCNT/BCL2L11/ATR/BID/GPSM2/PPP2R3B/PPP2R3B/SMC5/THAP5/EIF4EBP1/CNOT10/CCNY/TP53BP1/CYLD/PSRC1/APPL2/TGFBR1/PLK3
GO:0016239	BP	positive regulation of macroautophagy	3	0.769657	-1.55356	0.0365782	212	tags=100%, list=23%, signal=77%	TBK1/SESN3
GO:0007601	BP	visual perception	6	0.582612	-1.54389	0.0549318	87	tags=50%, list=10%, signal=45%	GNAT2/BBS2/CCDC66
GO:0050953	BP	sensory perception of light stimulus	6	0.582612	-1.54389	0.0549318	87	tags=50%, list=10%, signal=45%	GNAT2/BBS2/CCDC66
GO:0005262	MF	calcium channel activity	3	0.763012	-1.54015	0.0409046	218	tags=100%, list=24%, signal=76%	CACNB1/TRPM7
GO:0036064	CC	ciliary basal body	10	0.469509	-1.53822	0.0612408	116	tags=40%, list=13%, signal=35%	CYLD/WDR35/BBS2/CCDC66
GO:0099111	BP	microtubule-based transport	9	0.490524	-1.53613	0.0603156	467	tags=100%, list=52%, signal=49%	DYNC2LI1/RAB27B/KIFAP3/TNPO1/TTC30A/SSNA1/CLUAP1/WDR35
GO:0032838	CC	plasma membrane bounded cell projection cytoplasm	9	0.490524	-1.53613	0.0603156	467	tags=100%, list=52%, signal=49%	ATG7/DYNC2LI1/RAB27B/KIFAP3/TTC30A/DCDC2/GLI3/WDR35
GO:0010970	BP	transport along microtubule	9	0.490524	-1.53613	0.0603156	467	tags=100%, list=52%, signal=49%	DYNC2LI1/RAB27B/KIFAP3/TNPO1/TTC30A/SSNA1/CLUAP1/WDR35
GO:0061512	BP	protein localization to cilium	5	0.623306	-1.53335	0.0584364	39	tags=100%, list=4%, signal=96%	ZDHHC3/SNX10/WDR35/CCDC66
GO:0033365	BP	protein localization to organelle	39	0.288756	-1.5328	0.052591	195	tags=36%, list=22%, signal=29%	BCL2L11/DNLZ/ATR/BID/SMC5/RPL7/APPL2/TSPAN17/RAB23/HOOK3/WDR35/PDCD5/BBS2/CCDC66
GO:0044772	BP	mitotic cell cycle phase transition	20	0.360385	-1.53278	0.0576245	257	tags=60%, list=28%, signal=44%	INO80/CDC7/CDC25C/PCNT/BID/SMC5/EIF4EBP1/CNOT10/CCNY/APPL2/PPP1R12B/PLK3
GO:0051568	BP	histone H3-K4 methylation	4	0.679601	-1.5318	0.0532084	294	tags=100%, list=32%, signal=68%	BEND3/TET3/WDR61
GO:2001057	BP	reactive nitrogen species metabolic process	4	0.678618	-1.52959	0.0538063	43	tags=50%, list=5%, signal=48%	CLEC7A/WDR35
GO:0006809	BP	nitric oxide biosynthetic process	4	0.678618	-1.52959	0.0538063	43	tags=50%, list=5%, signal=48%	CLEC7A/WDR35
GO:0045428	BP	regulation of nitric oxide biosynthetic process	4	0.678618	-1.52959	0.0538063	43	tags=50%, list=5%, signal=48%	CLEC7A/WDR35
GO:0046209	BP	nitric oxide metabolic process	4	0.678618	-1.52959	0.0538063	43	tags=50%, list=5%, signal=48%	CLEC7A/WDR35
GO:0080164	BP	regulation of nitric oxide metabolic process	4	0.678618	-1.52959	0.0538063	43	tags=50%, list=5%, signal=48%	CLEC7A/WDR35
GO:0030010	BP	establishment of cell polarity	3	0.757475	-1.52897	0.0444444	223	tags=100%, list=25%, signal=76%	GPSM2/BCAS3
GO:0003682	MF	chromatin binding	13	0.421114	-1.52719	0.0671434	445	tags=92%, list=49%, signal=48%	RNF8/RBPJ/ATRX/STAG3/DNMT3B/HP1BP3/RERE/TDRD3/GLI3/ZNF354B/BCAS3/H1-0
GO:0005840	CC	ribosome	8	0.507035	-1.52638	0.067867	304	tags=100%, list=34%, signal=67%	MRPL4/MRPL3/EIF2A/RPL22L1/SF1/RPL7/MRPL23
GO:0005874	CC	microtubule	21	0.349485	-1.51017	0.0674689	475	tags=90%, list=52%, signal=44%	ENKD1/KIF1C/ARHGAP4/DYNC2LI1/REEP3/KIFAP3/TTC30A/DCDC2/KATNA1/INO80/PCNT/KIF2C/BCAS3/RMDN1/CYLD/PSRC1/SARM1/HOOK3/CCDC66
GO:0015085	MF	calcium ion transmembrane transporter activity	5	0.613051	-1.50813	0.0646191	218	tags=80%, list=24%, signal=61%	MCU/CACNB1/TRPM7/ATP2B1
GO:0080182	BP	histone H3-K4 trimethylation	3	0.745293	-1.50438	0.053294	234	tags=100%, list=26%, signal=74%	TET3/WDR61
GO:0006302	BP	double-strand break repair	17	0.375256	-1.50375	0.0757605	445	tags=88%, list=49%, signal=46%	RNF8/FANCD2/MORF4L1/RAD52/HERC2/PARPBP/C14orf39/CIB1/UBR5/INO80/CDC7/SETX/TIMELESS/SMC5/TP53BP1
GO:0090199	BP	regulation of release of cytochrome c from mitochondria	5	0.611235	-1.50366	0.0656163	195	tags=80%, list=22%, signal=63%	BCL2L11/BID/WDR35/PDCD5
GO:0045787	BP	positive regulation of cell cycle	17	0.375073	-1.50301	0.0761531	257	tags=65%, list=28%, signal=47%	INO80/CDC7/CDC25C/BCL2L11/GPSM2/SMC5/EIF4EBP1/CNOT10/CCNY/PSRC1/PLK3
GO:0044783	BP	G1 DNA damage checkpoint	3	0.744186	-1.50215	0.0548673	235	tags=100%, list=26%, signal=74%	CNOT10/PLK3
GO:0044819	BP	mitotic G1/S transition checkpoint	3	0.744186	-1.50215	0.0548673	235	tags=100%, list=26%, signal=74%	CNOT10/PLK3
GO:1902403	BP	signal transduction involved in mitotic DNA integrity checkpoint	3	0.744186	-1.50215	0.0548673	235	tags=100%, list=26%, signal=74%	CNOT10/PLK3
GO:0072401	BP	signal transduction involved in DNA integrity checkpoint	3	0.744186	-1.50215	0.0548673	235	tags=100%, list=26%, signal=74%	CNOT10/PLK3
GO:0072395	BP	signal transduction involved in cell cycle checkpoint	3	0.744186	-1.50215	0.0548673	235	tags=100%, list=26%, signal=74%	CNOT10/PLK3
GO:0071158	BP	positive regulation of cell cycle arrest	3	0.744186	-1.50215	0.0548673	235	tags=100%, list=26%, signal=74%	CNOT10/PLK3
GO:1902400	BP	intracellular signal transduction involved in G1 DNA damage checkpoint	3	0.744186	-1.50215	0.0548673	235	tags=100%, list=26%, signal=74%	CNOT10/PLK3
GO:0072413	BP	signal transduction involved in mitotic cell cycle checkpoint	3	0.744186	-1.50215	0.0548673	235	tags=100%, list=26%, signal=74%	CNOT10/PLK3
GO:0072431	BP	signal transduction involved in mitotic G1 DNA damage checkpoint	3	0.744186	-1.50215	0.0548673	235	tags=100%, list=26%, signal=74%	CNOT10/PLK3
GO:0006977	BP	DNA damage response, signal transduction by p53 class mediator resulting in cell cycle arrest	3	0.744186	-1.50215	0.0548673	235	tags=100%, list=26%, signal=74%	CNOT10/PLK3
GO:0031571	BP	mitotic G1 DNA damage checkpoint	3	0.744186	-1.50215	0.0548673	235	tags=100%, list=26%, signal=74%	CNOT10/PLK3
GO:0071156	BP	regulation of cell cycle arrest	3	0.744186	-1.50215	0.0548673	235	tags=100%, list=26%, signal=74%	CNOT10/PLK3
GO:0072422	BP	signal transduction involved in DNA damage checkpoint	3	0.744186	-1.50215	0.0548673	235	tags=100%, list=26%, signal=74%	CNOT10/PLK3
GO:2000134	BP	negative regulation of G1/S transition of mitotic cell cycle	3	0.744186	-1.50215	0.0548673	235	tags=100%, list=26%, signal=74%	CNOT10/PLK3
GO:1902402	BP	signal transduction involved in mitotic DNA damage checkpoint	3	0.744186	-1.50215	0.0548673	235	tags=100%, list=26%, signal=74%	CNOT10/PLK3
GO:1902807	BP	negative regulation of cell cycle G1/S phase transition	3	0.744186	-1.50215	0.0548673	235	tags=100%, list=26%, signal=74%	CNOT10/PLK3
GO:0006403	BP	RNA localization	6	0.565485	-1.4985	0.0679631	190	tags=83%, list=21%, signal=66%	NUP58/ATR/UPF2/PRPF18/NPIPA1
GO:0042393	MF	histone binding	7	0.529362	-1.49817	0.0755698	257	tags=100%, list=28%, signal=72%	ATRX/INO80/TDRD3/MORC4/BCAS3/TP53BP1
GO:1901265	MF	nucleoside phosphate binding	74	0.233176	-1.49615	0.0457334	257	tags=42%, list=28%, signal=33%	INO80/P2RX3/CDC7/P2RX6/HSPBP1/MARK2/SETX/ILVBL/CAMKK1/HSPE1/ATR/TSSK3/KIF2C/GPSM2/YARS2/ZRANB3/SMC5/TDG/TBK1/TYW1/TAP1/ATP8B3/TRPM7/TET3/TGFBR1/GNAT2/DGKE/ATP2B1/RAB23/PLK3/BAG1
GO:0000166	MF	nucleotide binding	74	0.233176	-1.49615	0.0457334	257	tags=42%, list=28%, signal=33%	INO80/P2RX3/CDC7/P2RX6/HSPBP1/MARK2/SETX/ILVBL/CAMKK1/HSPE1/ATR/TSSK3/KIF2C/GPSM2/YARS2/ZRANB3/SMC5/TDG/TBK1/TYW1/TAP1/ATP8B3/TRPM7/TET3/TGFBR1/GNAT2/DGKE/ATP2B1/RAB23/PLK3/BAG1
GO:0042073	BP	intraciliary transport	7	0.528365	-1.49535	0.0765694	432	tags=100%, list=48%, signal=53%	KIFAP3/TNPO1/TTC30A/SSNA1/CLUAP1/WDR35
GO:0015931	BP	nucleobase-containing compound transport	5	0.60615	-1.49115	0.070004	136	tags=60%, list=15%, signal=51%	UPF2/NPIPA1/SLC25A52
GO:0098936	CC	intrinsic component of postsynaptic membrane	3	0.737542	-1.48874	0.0615536	241	tags=100%, list=27%, signal=74%	ABHD6/CHRNB1
GO:0099055	CC	integral component of postsynaptic membrane	3	0.737542	-1.48874	0.0615536	241	tags=100%, list=27%, signal=74%	ABHD6/CHRNB1
GO:0010721	BP	negative regulation of cell development	9	0.473831	-1.48385	0.0772918	111	tags=44%, list=12%, signal=39%	AP1AR/APPL2/HOOK3/PLXNA3
GO:0000077	BP	DNA damage checkpoint	8	0.491473	-1.47953	0.085279	235	tags=75%, list=26%, signal=56%	FOXN3/CDC25C/ATR/CNOT10/TP53BP1/PLK3
GO:0045910	BP	negative regulation of DNA recombination	4	0.653538	-1.47306	0.0761259	178	tags=100%, list=20%, signal=81%	ZRANB3/TP53BP1/H1-0
GO:0031100	BP	animal organ regeneration	3	0.726467	-1.46638	0.0692232	251	tags=100%, list=28%, signal=73%	UPF2/WDR35
GO:0098802	CC	plasma membrane signaling receptor complex	4	0.649767	-1.46456	0.0799123	161	tags=75%, list=18%, signal=62%	ABHD6/CHRNB1/TGFBR1
GO:0009409	BP	response to cold	3	0.72536	-1.46415	0.0704031	252	tags=100%, list=28%, signal=72%	APPL2/ATP2B1
GO:0005230	MF	extracellular ligand-gated ion channel activity	3	0.72536	-1.46415	0.0704031	252	tags=100%, list=28%, signal=72%	P2RX6/CHRNB1
GO:0005231	MF	excitatory extracellular ligand-gated ion channel activity	3	0.72536	-1.46415	0.0704031	252	tags=100%, list=28%, signal=72%	P2RX6/CHRNB1
GO:0005930	CC	axoneme	7	0.517241	-1.46387	0.0891643	442	tags=100%, list=49%, signal=52%	DYNC2LI1/KIFAP3/TTC30A/DCDC2/GLI3/WDR35
GO:0097014	CC	ciliary plasm	7	0.517241	-1.46387	0.0891643	442	tags=100%, list=49%, signal=52%	DYNC2LI1/KIFAP3/TTC30A/DCDC2/GLI3/WDR35
GO:0000781	CC	chromosome, telomeric region	8	0.485728	-1.46223	0.0937871	215	tags=62%, list=24%, signal=48%	SETX/ATR/SMC5/TP53BP1/EID3
GO:0043254	BP	regulation of protein-containing complex assembly	14	0.392073	-1.4605	0.0907656	238	tags=64%, list=26%, signal=48%	GBA2/BCL2L11/ATR/BID/EIF4EBP1/TMSB15B/AP1AR/PSRC1/CLEC7A
GO:0030670	CC	phagocytic vesicle membrane	4	0.646602	-1.45742	0.0834994	142	tags=75%, list=16%, signal=64%	TAP1/APPL2/RAB23
GO:0030496	CC	midbody	13	0.400699	-1.45316	0.0941597	398	tags=77%, list=44%, signal=44%	ALKBH4/AGAP2/EXOC4/CEP55/KATNA1/KLHL9/CYLD/PSRC1/MITD1/CCDC66
GO:0009411	BP	response to UV	3	0.719823	-1.45297	0.0745329	257	tags=100%, list=28%, signal=72%	ATR/ZRANB3
GO:0071479	BP	cellular response to ionizing radiation	3	0.719823	-1.45297	0.0745329	257	tags=100%, list=28%, signal=72%	ATR/TP53BP1
GO:0019866	CC	organelle inner membrane	17	0.362159	-1.45126	0.09421	252	tags=53%, list=28%, signal=39%	P2RX3/P2RX6/MCU/DNAJC30/MRS2/SLC25A45/NDUFAF2/MRPL23/SLC25A52
GO:0051205	BP	protein insertion into membrane	4	0.642394	-1.44794	0.0878836	195	tags=75%, list=22%, signal=59%	BCL2L11/BID/PDCD5
GO:0090151	BP	establishment of protein localization to mitochondrial membrane	4	0.642394	-1.44794	0.0878836	195	tags=75%, list=22%, signal=59%	BCL2L11/BID/PDCD5
GO:0006892	BP	post-Golgi vesicle-mediated transport	5	0.588301	-1.44724	0.0887515	111	tags=60%, list=12%, signal=53%	AP1AR/VPS54/BBS2
GO:0030554	MF	adenyl nucleotide binding	58	0.240877	-1.44711	0.0688809	257	tags=43%, list=28%, signal=33%	INO80/P2RX3/CDC7/P2RX6/HSPBP1/MARK2/SETX/CAMKK1/HSPE1/ATR/TSSK3/KIF2C/YARS2/ZRANB3/SMC5/TDG/TBK1/TAP1/ATP8B3/TRPM7/TGFBR1/DGKE/ATP2B1/PLK3/BAG1
GO:0065003	BP	protein-containing complex assembly	53	0.246447	-1.44264	0.0741868	252	tags=43%, list=28%, signal=33%	P2RX3/GBA2/BEND3/PRPF39/MCU/SETX/SF1/BCL2L11/ATR/BID/EIF4EBP1/TP53BP1/TRPM7/TMSB15B/AP1AR/PSRC1/APPL2/H1-0/PRPF18/NDUFAF2/UBN1/CLEC7A/TAF1B
GO:0008637	BP	apoptotic mitochondrial changes	6	0.543601	-1.44051	0.090417	195	tags=67%, list=22%, signal=53%	BCL2L11/BID/WDR35/PDCD5
GO:0001836	BP	release of cytochrome c from mitochondria	6	0.543601	-1.44051	0.090417	195	tags=67%, list=22%, signal=53%	BCL2L11/BID/WDR35/PDCD5
GO:0070647	BP	protein modification by small protein conjugation or removal	41	0.266579	-1.43894	0.0842146	571	tags=90%, list=63%, signal=35%	PELI3/PSMB3/TOLLIP/NCCRP1/RNF187/FBXO6/FEM1A/ARIH2/DDA1/E4F1/NPEPPS/TSPO/RNF8/ATG7/TRRAP/MEX3C/FBXW9/HERC2/MTBP/RNF149/NUP58/TRIM26/PJA2/FBXO11/UBR5/INO80/KLHL9/HSPBP1/MIB1/TRIM22/OTUD7A/CYLD/TRIM17/TGFBR1/WDR61/TSPAN17/BSPRY
GO:0072594	BP	establishment of protein localization to organelle	22	0.327779	-1.43879	0.0935718	272	tags=55%, list=30%, signal=39%	SPCS2/UBR5/GLI3/BCL2L11/DNLZ/ATR/BID/RPL7/APPL2/TSPAN17/RAB23/PDCD5
GO:1904589	BP	regulation of protein import	6	0.542799	-1.43838	0.0914194	323	tags=83%, list=36%, signal=54%	NUP58/UBR5/GLI3/RAB23/PDCD5
GO:0006333	BP	chromatin assembly or disassembly	5	0.584161	-1.43706	0.093937	269	tags=100%, list=30%, signal=71%	HP1BP3/BEND3/H1-0/UBN1
GO:0031497	BP	chromatin assembly	5	0.584161	-1.43706	0.093937	269	tags=100%, list=30%, signal=71%	HP1BP3/BEND3/H1-0/UBN1
GO:0006919	BP	activation of cysteine-type endopeptidase activity involved in apoptotic process	4	0.637476	-1.43685	0.09167	193	tags=75%, list=21%, signal=59%	HSPE1/BID/ACER2
GO:0043621	MF	protein self-association	3	0.709856	-1.43285	0.0837758	266	tags=100%, list=29%, signal=71%	GPSM2/TDG
GO:0006325	BP	chromatin organization	22	0.32627	-1.43216	0.0957342	445	tags=82%, list=49%, signal=43%	RNF8/TRRAP/MORF4L1/ATRX/ALKBH4/BRMS1L/DNMT3B/HP1BP3/RERE/UBR5/INO80/TDRD3/BEND3/TDG/TET3/H1-0/WDR61/UBN1
GO:0099023	CC	vesicle tethering complex	4	0.635255	-1.43185	0.0946592	334	tags=100%, list=37%, signal=63%	COG2/VPS54/HOOK3
GO:0031312	CC	extrinsic component of organelle membrane	4	0.634146	-1.42935	0.0958549	335	tags=100%, list=37%, signal=63%	DOC2A/GBA2/SARM1
GO:0031981	CC	nuclear lumen	156	0.187057	-1.42419	0.0413357	294	tags=43%, list=32%, signal=35%	DNMT3B/EXO5/ELF1/RBM28/CIB1/MYBL1/FBXO11/HP1BP3/RERE/NSA2/UBR5/INO80/CTDSPL2/TDRD3/ZBTB37/DOC2A/GLI3/LSM3/CDC7/NOVA1/CDC25C/BEND3/GTF3A/SBDS/MARK2/NPIPB9/MYCT1/SETX/TIMELESS/SF1/CAMKK1/DNLZ/ATR/EPB41L5/MORC4/YARS2/ZRANB3/PPP2R3B/PPP2R3B/TRIM22/SMC5/THAP5/TDG/LYSMD1/TBK1/CREB3L3/SRRM2/TP53BP1/RPL7/PSRC1/H1-0/ANKRD12/PRPF18/CLUAP1/WDR61/EID3/NPIPA1/UBN1/MRPL23/PPP1R12B/DGKE/ATP2B1/VPS54/RFXAP/TASOR…
GO:0010629	BP	negative regulation of gene expression	47	0.251353	-1.42327	0.0870476	159	tags=32%, list=18%, signal=28%	EIF4EBP1/TBK1/CNOT10/UPF2/RPL7/CYLD/APPL2/H1-0/PRPF18/WDR61/ATP2B1/DCP1B/WDR35/TUT4/BBS2
GO:0033628	BP	regulation of cell adhesion mediated by integrin	3	0.702849	-1.41871	0.092822	77	tags=100%, list=8%, signal=92%	ACER2/ADAM9
GO:0033627	BP	cell adhesion mediated by integrin	3	0.702849	-1.41871	0.092822	77	tags=100%, list=8%, signal=92%	ACER2/ADAM9
GO:0097431	CC	mitotic spindle pole	3	0.702104	-1.41721	0.0938053	273	tags=100%, list=30%, signal=70%	GPSM2/RMDN1
GO:0070727	BP	cellular macromolecule localization	74	0.219759	-1.41006	0.0760364	195	tags=32%, list=22%, signal=28%	PCNT/BCL2L11/DNLZ/ATR/BID/GPSM2/BCAS3/SMC5/DENND4C/UPF2/RPL7/TMSB15B/AP1AR/APPL2/PRPF18/CLUAP1/TSPAN17/RAB23/HOOK3/WDR35/PLK3/PDCD5/BBS2/CCDC66
GO:0017076	MF	purine nucleotide binding	66	0.22485	-1.40066	0.0813451	257	tags=41%, list=28%, signal=32%	INO80/P2RX3/CDC7/P2RX6/HSPBP1/MARK2/SETX/CAMKK1/HSPE1/ATR/TSSK3/KIF2C/YARS2/ZRANB3/SMC5/TDG/TBK1/TAP1/ATP8B3/TRPM7/TGFBR1/GNAT2/DGKE/ATP2B1/RAB23/PLK3/BAG1
GO:1901363	MF	heterocyclic compound binding	200	0.173477	-1.38168	0.0495897	309	tags=42%, list=34%, signal=36%	DYRK4/ZNF621/EBF4/MRPL3/EIF2A/DNMT3B/EXO5/ELF1/RBM28/MYBL1/KATNA1/HP1BP3/RERE/NSA2/UBR5/INO80/TDRD3/ZBTB37/P2RX3/GLI3/LSM3/CDC7/P2RX6/NOVA1/RPL22L1/DMRT3/BEND3/GTF3A/HSPBP1/SBDS/ZNF354B/MARK2/ZNF225/SETX/ILVBL/TIMELESS/SF1/CAMKK1/ZNF101/HSPE1/ZNF286A/ATR/TSSK3/KIF2C/GPSM2/YARS2/ZRANB3/SMC5/THAP5/TDG/TBK1/CREB3L3/TYW1/TAP1/ZNF197/SRRM2/UPF2/TP53BP1/OTUD7A/ATP8B3/CYP20A1/RPL7/ZNF780B/TRPM7/ZNF75D/T…
GO:0005634	CC	nucleus	262	0.165809	-1.38071	0.0382369	274	tags=38%, list=30%, signal=37%	MYBL1/KATNA1/FBXO11/HP1BP3/RERE/TCP10L/CDIN1/NSA2/UBR5/LPP/INO80/CTDSPL2/TDRD3/ZBTB37/DOC2A/P2RX3/GLI3/LSM3/CDC7/P2RX6/NOVA1/DMRT3/CDC25C/BEND3/GTF3A/PRPF39/SBDS/ZNF354B/MARK2/NPIPB9/ZNF225/MYCT1/SETX/EPM2A/TIMELESS/SF1/CAMKK1/ZNF101/ZNF286A/DNLZ/ATR/TSSK3/KIF2C/EPB41L5/MORC4/YARS2/ZRANB3/PPP2R3B/PPP2R3B/BCAS3/TRIM22/SMC5/THAP5/EIF4EBP1/TDG/LYSMD1/TBK1/CNOT10/CREB3L3/ZNF197/SRRM2/CCNY/UPF2/TP53BP…
GO:0005654	CC	nucleoplasm	144	0.184065	-1.37565	0.0596255	294	tags=43%, list=32%, signal=35%	DNMT3B/EXO5/ELF1/CIB1/MYBL1/FBXO11/HP1BP3/RERE/UBR5/INO80/CTDSPL2/TDRD3/ZBTB37/DOC2A/GLI3/LSM3/CDC7/NOVA1/CDC25C/BEND3/GTF3A/SBDS/MARK2/NPIPB9/MYCT1/SETX/TIMELESS/SF1/CAMKK1/DNLZ/ATR/EPB41L5/MORC4/YARS2/ZRANB3/PPP2R3B/PPP2R3B/TRIM22/SMC5/THAP5/TDG/LYSMD1/TBK1/CREB3L3/SRRM2/TP53BP1/PSRC1/H1-0/ANKRD12/PRPF18/CLUAP1/WDR61/EID3/NPIPA1/UBN1/PPP1R12B/DGKE/ATP2B1/VPS54/RFXAP/TASOR2/PLK3/TAF1B
GO:0044248	BP	cellular catabolic process	80	0.208964	-1.37066	0.0871415	238	tags=38%, list=26%, signal=31%	GBA2/HSPBP1/MARK2/ILVBL/EPM2A/MIB1/GCSH/GCSH/BCL2L11/TRIM22/ABHD6/TDG/TBK1/CNOT10/UPF2/OTUD7A/RPL7/SESN3/CYLD/TET3/H1-0/PRPF18/TRIM17/WDR61/ACER2/DCP1B/RAB23/SARM1/ADAM9/PLK3/TUT4
GO:0097159	MF	organic cyclic compound binding	204	0.163652	-1.30453	0.086362	274	tags=42%, list=30%, signal=38%	DYRK4/ZNF621/EBF4/MRPL3/EIF2A/DNMT3B/EXO5/ELF1/RBM28/MYBL1/KATNA1/HP1BP3/RERE/NSA2/UBR5/INO80/TDRD3/ZBTB37/P2RX3/GLI3/LSM3/CDC7/P2RX6/NOVA1/RPL22L1/DMRT3/BEND3/GTF3A/HSPBP1/SBDS/ZNF354B/MARK2/ZNF225/SETX/ILVBL/TIMELESS/SF1/CAMKK1/ZNF101/HSPE1/ZNF286A/ATR/TSSK3/KIF2C/GPSM2/YARS2/ZRANB3/SMC5/THAP5/TDG/TBK1/CREB3L3/TYW1/TAP1/ZNF197/SRRM2/UPF2/TP53BP1/OTUD7A/ATP8B3/CYP20A1/RPL7/ZNF780B/TRPM7/ZNF75D/T…
